# Supplementary material for: Model-Based Design of Long-Distance Tracer Transport Experiments in Plants
Source: Front Plant Sci. 2018 Jun 7;9:773. doi: 10.3389/fpls.2018.00773 (PMC6001040; doi:10.3389/fpls.2018.00773)
Supplement: Supplementary Table 2 — Data table including all design definitions and fit results. [file Table_2.csv]

design number;noise level;Tstart [min];w [min];Nw;d [min];SEsum [%];SR [1/h];sum of squared differences;covariance matrices;v fit;relSE mean (n=5); e12 fit;relSE mean (n=5); e21 fit;relSE mean (n=5); e23 fit;relSE mean (n=5);x0 fit;relSE mean (n=5);sigma fit;relSE mean (n=5); amplitude fit;relSE mean (n=5);Time array T [min];;;;;;;;;;;;;;;;;;;;;;;;;;;;;;;;;;;;;;;;;;;;;;;;;;;;;;;;;;;;;;;;;;;;;;;;;…
1;0.007;20;1;26;2;26.382945;2.307692;0.013238_0.013950_0.012747_0.015113_0.015110_;157.739839_53.085676_15.640371_-3.298507_-749.563958_-1373.577890_0.898269_53.085676_18.341347_5.661077_-1.122770_-275.607408_-456.697357_0.437930_15.640371_5.661077_2.060301_-0.257067_-63.332628_-113.649113_0.243952_-3.298507_-1.122770_-0.257067_0.119748_32.109353_37.326556_0.012615_-749.563958_-275.607408_-63.332…
2;0.007;20;1;25;2;26.378553;2.4;0.012299_0.013565_0.011785_0.014796_0.014596_;161.342266_54.472283_16.012049_-3.396479_-770.078525_-1397.780189_0.915343_54.472283_18.875829_5.811891_-1.159415_-283.495359_-466.161982_0.445860_16.012049_5.811891_2.110921_-0.264722_-64.848915_-115.649307_0.248027_-3.396479_-1.159415_-0.264722_0.123752_33.071165_38.227324_0.012983_-770.078525_-283.495359_-64.848915_3…
3;0.007;20;1;24;2;26.625799;2.5;0.011698_0.013242_0.011361_0.014326_0.014379_;159.854409_53.938911_15.930997_-3.362728_-766.943701_-1388.845864_0.916243_53.938911_18.683190_5.778514_-1.148456_-282.702071_-463.163269_0.445334_15.930997_5.778514_2.106511_-0.262530_-64.923193_-115.473783_0.249074_-3.362728_-1.148456_-0.262530_0.124340_33.379768_38.184702_0.013957_-766.943701_-282.702071_-64.923193_3…
4;0.007;20;1;23;2;26.779721;2.608696;0.011329_0.012429_0.010842_0.013758_0.013861_;157.925107_53.255160_15.807907_-3.314215_-762.439846_-1377.581303_0.919228_53.255160_18.438734_5.730049_-1.132690_-281.492012_-459.408861_0.445293_15.807907_5.730049_2.097374_-0.258909_-64.880101_-115.103404_0.250413_-3.314215_-1.132690_-0.258909_0.124746_33.698791_38.076586_0.015158_-762.439846_-281.492012_-64.880…
5;0.007;20;1;22;2;27.1286;2.727273;0.010852_0.012073_0.010423_0.013397_0.013631_;155.188564_52.199352_15.402052_-3.216094_-756.207112_-1376.346779_0.936046_52.199352_18.034020_5.572820_-1.098355_-279.201173_-458.105592_0.449162_15.402052_5.572820_2.033524_-0.246832_-63.669472_-113.839235_0.251173_-3.216094_-1.098355_-0.246832_0.123180_33.789303_37.950123_0.016289_-756.207112_-279.201173_-63.66947…
6;0.007;20;1;21;2;27.348183;2.857143;0.009972_0.011749_0.010049_0.012810_0.013064_;158.995138_53.376848_15.128904_-3.233499_-788.923407_-1461.551772_1.010770_53.376848_18.406550_5.473335_-1.102898_-289.991816_-485.358245_0.475492_15.128904_5.473335_1.943627_-0.233797_-62.708386_-114.976981_0.255800_-3.233499_-1.102898_-0.233797_0.123818_34.750384_39.712269_0.016368_-788.923407_-289.991816_-62.708…
7;0.007;20;1;20;2;27.777967;3;0.009482_0.011308_0.009680_0.012010_0.012262_;168.974346_56.990762_15.775354_-3.456403_-857.370220_-1571.088228_1.097670_56.990762_19.734431_5.733787_-1.184166_-315.067714_-524.000213_0.510148_15.775354_5.733787_2.001647_-0.243123_-66.047332_-120.717238_0.268051_-3.456403_-1.184166_-0.243123_0.133248_37.615296_42.942190_0.017080_-857.370220_-315.067714_-66.047332_37.…
8;0.007;20;1;19;2;28.320079;3.157895;0.009356_0.010379_0.008939_0.011262_0.011369_;173.556227_58.762501_16.277997_-3.573094_-902.163348_-1625.500581_1.169679_58.762501_20.425300_5.935134_-1.231710_-333.006817_-544.780362_0.537683_16.277997_5.935134_2.070604_-0.251474_-69.931014_-125.665634_0.280926_-3.573094_-1.231710_-0.251474_0.142329_40.442518_45.153580_0.019092_-902.163348_-333.006817_-69.931…
9;0.007;20;1;18;2;29.027565;3.333333;0.009031_0.009853_0.008262_0.010627_0.009667_;186.998441_63.767194_17.311306_-3.891031_-1005.893095_-1775.986782_1.307385_63.767194_22.311712_6.354118_-1.351984_-372.325060_-599.597641_0.592534_17.311306_6.354118_2.183004_-0.268313_-76.415372_-135.198349_0.301777_-3.891031_-1.351984_-0.268313_0.158045_45.233276_49.990756_0.020537_-1005.893095_-372.325060_-76.4…
10;0.007;20;1;17;2;29.840275;3.529412;0.008127_0.009265_0.007714_0.010255_0.009324_;177.401745_60.056294_16.186934_-3.539944_-990.785074_-1795.233063_1.414579_60.056294_20.888601_5.906586_-1.233000_-368.053277_-603.623658_0.622048_16.186934_5.906586_2.018491_-0.236574_-75.495679_-135.316953_0.308199_-3.539944_-1.233000_-0.236574_0.153896_45.969050_50.094561_0.023448_-990.785074_-368.053277_-75.49…
11;0.007;20;1;17;4;31.643885;3.529412;0.008757_0.008367_0.009095_0.010193_0.008385_;260.860367_87.817239_20.560348_-4.076189_-1060.094694_-2828.928575_2.059434_87.817239_30.454630_7.560429_-1.394274_-393.389060_-931.302859_0.924567_20.560348_7.560429_2.328404_-0.231871_-65.184090_-172.144159_0.380634_-4.076189_-1.394274_-0.231871_0.126416_38.741823_59.702183_0.005812_-1060.094694_-393.389060_-65.…
12;0.007;20;1;16;2;31.312831;3.75;0.007920_0.008851_0.007486_0.009519_0.008731_;187.864287_64.110894_17.332049_-3.771895_-1102.016569_-1945.947895_1.633086_64.110894_22.479318_6.367245_-1.333106_-413.593494_-661.115548_0.704439_17.332049_6.367245_2.171007_-0.255988_-86.438511_-149.513015_0.340598_-3.771895_-1.333106_-0.255988_0.174067_52.595703_55.546858_0.026158_-1102.016569_-413.593494_-86.4385…
13;0.007;20;1;16;4;31.959142;3.75;0.008173_0.007994_0.008674_0.009704_0.008164_;257.783952_86.800056_20.510620_-4.012423_-1049.373893_-2793.786613_2.070035_86.800056_30.116724_7.541691_-1.375380_-390.842364_-920.456144_0.927233_20.510620_7.541691_2.337265_-0.229094_-65.194482_-171.711717_0.384364_-4.012423_-1.375380_-0.229094_0.127636_39.265493_59.395867_0.007450_-1049.373893_-390.842364_-65.1944…
14;0.007;20;1;15;2;33.670876;4;0.007406_0.008365_0.007109_0.008625_0.008198_;209.776584_72.408397_19.278620_-4.273974_-1315.986703_-2262.487567_1.982281_72.408397_25.668845_7.153597_-1.537076_-498.621300_-779.076307_0.838967_19.278620_7.153597_2.398753_-0.291255_-104.539068_-174.574090_0.387760_-4.273974_-1.537076_-0.291255_0.207397_63.503949_66.043115_0.027785_-1315.986703_-498.621300_-104.53906…
15;0.007;20;1;15;4;32.027428;4;0.007411_0.007552_0.008201_0.009370_0.007804_;245.391400_82.525346_20.043477_-3.760582_-992.580054_-2650.252647_2.054226_82.525346_28.627397_7.360632_-1.293688_-373.190725_-873.064116_0.917309_20.043477_7.360632_2.325747_-0.218333_-63.887408_-167.512259_0.387641_-3.760582_-1.293688_-0.218333_0.126354_39.181539_56.985754_0.010636_-992.580054_-373.190725_-63.887408_39…
16;0.007;20;1;14;2;36.699991;4.285714;0.007221_0.007892_0.006486_0.008140_0.007543_;250.929644_87.878472_22.101107_-5.284153_-1733.040428_-2944.202397_2.509318_87.878472_31.573797_8.314320_-1.934709_-660.649432_-1030.018652_1.046161_22.101107_8.314320_2.663446_-0.346614_-132.890113_-218.740070_0.448357_-5.284153_-1.934709_-0.346614_0.264032_82.340757_87.925079_0.026744_-1733.040428_-660.649432_-1…
17;0.007;20;1;14;4;32.563104;4.285714;0.006545_0.007231_0.007824_0.008783_0.007211_;247.965464_83.836468_20.089834_-3.653741_-996.381897_-2795.564870_2.176313_83.836468_29.232987_7.400775_-1.271765_-379.131597_-927.657277_0.962295_20.089834_7.400775_2.292944_-0.210086_-64.360794_-176.529568_0.395786_-3.653741_-1.271765_-0.210086_0.125464_39.606012_58.669950_0.012167_-996.381897_-379.131597_-64.36…
18;0.007;20;1;13;2;40.44697;4.615385;0.006706_0.007124_0.006022_0.007902_0.006871_;221.997459_79.036467_24.818473_-4.323842_-1536.762641_-2347.861704_2.896303_79.036467_29.018566_9.479942_-1.686319_-624.754714_-845.750833_1.191400_24.818473_9.479942_3.544978_-0.395110_-170.170210_-233.639046_0.560025_-4.323842_-1.686319_-0.395110_0.294513_90.019412_74.827089_0.039672_-1536.762641_-624.754714_-170…
19;0.007;20;1;13;4;33.229318;4.615385;0.006161_0.006663_0.007256_0.007878_0.006820_;245.844151_83.484568_20.276097_-3.491330_-985.050563_-2836.606018_2.311414_83.484568_29.252986_7.486233_-1.233204_-381.360118_-948.090667_1.009999_20.276097_7.486233_2.321506_-0.204322_-66.345218_-184.256953_0.412029_-3.491330_-1.233204_-0.204322_0.128140_41.045433_59.252136_0.015534_-985.050563_-381.360118_-66.34…
20;0.007;20;1;13;6;37.925592;4.615385;0.004663_0.005859_0.005581_0.007354_0.008607_;440.293669_143.193505_31.581357_-8.570497_-2376.693718_-5009.756508_2.400519_143.193505_47.520263_10.927706_-2.833043_-826.498793_-1620.950774_1.060000_31.581357_10.927706_3.040352_-0.505336_-149.983577_-312.979360_0.454467_-8.570497_-2.833043_-0.505336_0.255493_77.674164_116.291658_0.008624_-2376.693718_-826.4987…
21;0.007;20;1;12;2;46.504401;5;0.006293_0.006269_0.005286_0.007238_0.006260_;277.873786_102.444432_33.740092_-5.614452_-2099.799932_-2929.586912_3.850222_102.444432_38.950654_13.317598_-2.305310_-884.824931_-1097.759654_1.594191_33.740092_13.317598_5.130598_-0.592351_-263.307530_-324.470598_0.736426_-5.614452_-2.305310_-0.592351_0.428694_128.659769_99.177691_0.038242_-2099.799932_-884.824931_-263…
22;0.007;20;1;12;4;34.843269;5;0.005827_0.006102_0.006536_0.007013_0.005195_;279.382978_96.042021_22.685009_-4.054274_-1183.284353_-3348.023650_2.710517_96.042021_34.010534_8.444235_-1.455229_-459.947515_-1136.016894_1.166083_22.685009_8.444235_2.539402_-0.236359_-79.072410_-216.969155_0.455761_-4.054274_-1.455229_-0.236359_0.152170_48.838984_70.990611_0.016195_-1183.284353_-459.947515_-79.072410…
23;0.007;20;1;12;6;38.381002;5;0.004049_0.005527_0.005131_0.006879_0.008391_;428.246271_139.527397_31.621903_-8.382455_-2336.979070_-4826.695597_2.351586_139.527397_46.400286_10.947315_-2.782978_-817.382644_-1566.362679_1.040876_31.621903_10.947315_3.097370_-0.510224_-153.098700_-311.838844_0.457250_-8.382455_-2.782978_-0.510224_0.257792_78.670305_113.714655_0.012947_-2336.979070_-817.382644_-153…
24;0.007;20;1;11;2;53.332428;5.454545;0.005787_0.005551_0.005161_0.006464_0.005823_;357.901364_135.813570_46.047294_-7.206007_-3009.009191_-3991.484198_4.944670_135.813570_53.235754_18.734757_-3.148228_-1315.850708_-1550.649003_2.054618_46.047294_18.734757_7.337779_-0.881383_-423.386233_-483.541193_0.909473_-7.206007_-3.148228_-0.881383_0.643230_192.515206_140.714035_0.025560_-3009.009191_-1315.8…
25;0.007;20;1;11;4;36.654026;5.454545;0.005301_0.005862_0.005549_0.006609_0.004244_;290.566130_101.469668_23.836451_-3.920768_-1246.375287_-3843.817940_3.185276_101.469668_36.494341_8.959611_-1.462929_-500.915192_-1334.345515_1.345352_23.836451_8.959611_2.615642_-0.239253_-89.751116_-260.646590_0.497860_-3.920768_-1.462929_-0.239253_0.160973_52.857293_78.314024_0.018895_-1246.375287_-500.915192_-…
26;0.007;20;1;11;6;39.39641;5.454545;0.003551_0.005168_0.004748_0.006504_0.008168_;419.935807_136.377133_30.573143_-8.181033_-2367.536414_-4924.012283_2.376189_136.377133_45.211191_10.544058_-2.716357_-827.455583_-1595.409493_1.040271_30.573143_10.544058_2.954665_-0.488093_-153.255397_-314.675402_0.455831_-8.181033_-2.716357_-0.488093_0.258888_80.951646_116.447734_0.017596_-2367.536414_-827.45558…
27;0.007;20;1;11;8;47.091996;5.454545;0.005365_0.005869_0.005906_0.005438_0.005414_;680.115871_205.740117_24.668987_-14.135415_-4327.697688_-13172.064429_4.081917_205.740117_63.816467_8.791984_-4.211036_-1329.213491_-3890.617286_1.698831_24.668987_8.791984_2.570581_-0.227224_-70.672546_-290.130221_0.612018_-14.135415_-4.211036_-0.227224_0.419791_135.940699_324.826420_-0.003571_-4327.697688_-1329.…
28;0.007;20;1;10;2;65.787489;6;0.005271_0.005280_0.004690_0.006098_0.005156_;542.441234_216.509759_70.524222_-12.569524_-5301.067662_-6745.790250_5.305927_216.509759_89.227653_30.238266_-5.796306_-2405.439210_-2761.179552_2.258651_70.524222_30.238266_11.478295_-1.626001_-760.211945_-836.008632_0.903365_-12.569524_-5.796306_-1.626001_1.196198_349.552750_264.044849_-0.015176_-5301.067662_-2405.4392…
29;0.007;20;1;10;4;40.218172;6;0.004742_0.005194_0.005146_0.005898_0.003759_;377.164097_134.700001_30.985351_-5.709547_-1887.748663_-5129.586229_4.263502_134.700001_49.413467_11.845643_-2.177411_-758.534729_-1827.285979_1.776436_30.985351_11.845643_3.367671_-0.362276_-138.593922_-355.909064_0.624117_-5.709547_-2.177411_-0.362276_0.243113_78.928426_113.692750_0.014832_-1887.748663_-758.534729_-138…
30;0.007;20;1;10;6;40.904032;6;0.003087_0.004710_0.004421_0.005696_0.007364_;486.495981_158.024167_32.660933_-9.784706_-2930.557959_-6140.820150_2.767683_158.024167_52.329798_11.267976_-3.244777_-1014.214930_-1989.873212_1.179116_32.660933_11.267976_2.986064_-0.529260_-170.984359_-359.718540_0.488001_-9.784706_-3.244777_-0.529260_0.313704_99.554846_148.672262_0.018243_-2930.557959_-1014.214930_-1…
31;0.007;20;1;10;8;47.277907;6;0.004409_0.005506_0.004946_0.005114_0.004893_;708.341393_217.075750_26.596512_-14.856252_-4501.381273_-13094.399212_4.116679_217.075750_68.171881_9.538915_-4.485055_-1399.724244_-3918.619963_1.737214_26.596512_9.538915_2.756626_-0.254267_-77.530984_-302.391676_0.637261_-14.856252_-4.485055_-0.254267_0.446447_143.202552_326.706167_0.000787_-4501.381273_-1399.724244_-…
32;0.007;20;1;9;2;83.384315;6.666667;0.005064_0.004638_0.004153_0.005533_0.004829_;743.194292_310.955424_107.815776_-16.707449_-7815.101592_-9546.787807_0.717087_310.955424_135.419861_49.296107_-8.730879_-3848.971811_-4152.129801_0.137100_107.815776_49.296107_20.141938_-2.785637_-1365.561159_-1366.548988_-0.164884_-16.707449_-8.730879_-2.785637_2.283783_624.191112_422.352879_-0.065957_-7815.10159…
33;0.007;20;1;9;4;44.598063;6.666667;0.004193_0.004793_0.004447_0.004793_0.003320_;300.220218_109.078238_31.834724_-3.215193_-1393.963037_-3635.061813_4.873871_109.078238_41.101359_12.431867_-1.420908_-634.358240_-1340.935000_2.006957_31.834724_12.431867_4.181349_-0.315263_-166.390461_-347.183674_0.779050_-3.215193_-1.420908_-0.315263_0.247281_80.439249_77.886027_0.037190_-1393.963037_-634.358240…
34;0.007;20;1;9;6;43.53079;6.666667;0.002787_0.004200_0.003808_0.005142_0.005701_;579.766245_189.014457_36.288854_-12.309171_-3849.545577_-7969.733841_3.355700_189.014457_62.732466_12.549628_-4.097449_-1325.788492_-2594.297610_1.387290_36.288854_12.549628_3.156168_-0.613935_-207.058680_-435.026406_0.542880_-12.309171_-4.097449_-0.613935_0.411063_132.800009_202.230095_0.020474_-3849.545577_-1325.7…
35;0.007;20;1;9;8;47.604551;6.666667;0.003660_0.005052_0.004433_0.004704_0.004504_;699.253113_210.965151_24.135532_-15.140203_-4742.490959_-14369.886702_4.017791_210.965151_65.253557_8.642384_-4.496202_-1449.974010_-4234.795534_1.687653_24.135532_8.642384_2.591963_-0.196139_-64.821413_-286.214158_0.636267_-15.140203_-4.496202_-0.196139_0.478973_156.971977_372.963906_0.011533_-4742.490959_-1449.97…
36;0.007;20;1;9;10;51.631033;6.666667;0.004615_0.004757_0.004269_0.004991_0.004958_;654.402469_212.479081_61.240417_-17.397515_-4049.390461_-6195.795781_2.844448_212.479081_70.331142_21.266306_-5.593469_-1353.157764_-1983.642833_1.352464_61.240417_21.266306_7.906570_-1.210709_-285.093064_-477.688795_0.834358_-17.397515_-5.593469_-1.210709_0.682336_176.673608_203.166587_0.051301_-4049.390461_-1353…
37;0.007;20;1;8;2;102.477634;7.5;0.004357_0.004232_0.003670_0.005058_0.003923_;1047.873209_442.287257_208.642057_-0.749103_-10517.374223_-11176.530117_-32.071832_442.287257_199.349139_100.392473_-5.008541_-6164.917134_-5205.038096_-15.840366_208.642057_100.392473_54.932587_-3.506270_-3545.906693_-2575.914515_-9.714835_-0.749103_-5.008541_-3.506270_4.359942_1076.833396_399.699908_-0.698307_-10517.…
38;0.007;20;1;8;4;52.745514;7.5;0.003750_0.003796_0.003845_0.004146_0.002701_;489.096337_187.100129_55.162507_-6.526425_-2902.211411_-6388.491988_7.692972_187.100129_73.976284_22.507337_-3.020604_-1335.423463_-2498.643688_3.208845_55.162507_22.507337_7.484977_-0.760840_-376.276829_-680.198534_1.172412_-6.526425_-3.020604_-0.760840_0.499419_158.307293_154.243701_0.008101_-2902.211411_-1335.423463_…
39;0.007;20;1;8;6;49.240021;7.5;0.002599_0.003751_0.003592_0.004422_0.005094_;625.866156_209.431146_45.143492_-14.241877_-4604.054098_-8336.929738_4.141534_209.431146_71.345593_15.893539_-4.920090_-1640.122324_-2799.249594_1.677755_45.143492_15.893539_4.218324_-0.859215_-302.292539_-541.038751_0.668119_-14.241877_-4.920090_-0.859215_0.544183_176.455253_231.685142_0.030134_-4604.054098_-1640.12232…
40;0.007;20;1;8;8;48.587358;7.5;0.003104_0.004617_0.004012_0.003781_0.003681_;770.352143_239.447133_28.455846_-17.008099_-5301.673594_-15203.650882_4.204751_239.447133_76.258185_10.396690_-5.203996_-1666.977505_-4612.539975_1.823960_28.455846_10.396690_3.079273_-0.233852_-76.890023_-323.200070_0.719387_-17.008099_-5.203996_-0.233852_0.563156_182.927740_408.592668_0.028672_-5301.673594_-1666.97750…
41;0.007;20;1;8;10;52.548743;7.5;0.003993_0.004390_0.003839_0.004514_0.004715_;640.830924_206.506628_59.374571_-17.106006_-4108.422944_-6265.335711_2.829397_206.506628_67.850139_20.468155_-5.462507_-1364.215807_-1992.568569_1.336703_59.374571_20.468155_7.632411_-1.153370_-282.849273_-476.369563_0.841866_-17.106006_-5.462507_-1.153370_0.695827_184.535187_209.065732_0.064983_-4108.422944_-1364.2158…
42;0.007;20;1;8;12;68.0167;7.5;0.004001_0.004815_0.005058_0.004270_0.004609_;821.128710_300.432671_128.912574_-26.228675_-3974.850264_-5354.711537_2.141389_300.432671_112.066418_50.055260_-9.376839_-1469.246434_-1904.747842_1.219012_128.912574_50.055260_25.394505_-3.227974_-450.886323_-678.537651_0.958241_-26.228675_-9.376839_-3.227974_1.202410_224.228922_220.300266_0.058989_-3974.850264_-1469.24…
43;0.007;20;1;7;2;161.07728;8.571429;0.003771_0.003257_0.003302_0.004243_0.003381_;976.853223_387.614934_209.120432_60.152766_-4850.231444_-9044.952007_-191.099672_387.614934_177.553988_113.300085_16.747474_-5594.601166_-4679.364388_-98.228559_209.120432_113.300085_85.617256_4.542669_-5617.749025_-3256.431261_-73.886541_60.152766_16.747474_4.542669_9.840701_1345.448281_15.560744_-12.973081_-4850.…
44;0.007;20;1;7;4;74.04931;8.571429;0.003531_0.003476_0.003225_0.003724_0.002347_;673.923205_275.284338_94.424306_-8.011647_-4887.169312_-8739.238428_9.326659_275.284338_116.833208_41.346861_-4.541540_-2466.088605_-3718.420440_4.021671_94.424306_41.346861_15.541735_-1.555283_-886.285839_-1240.139111_1.525474_-8.011647_-4.541540_-1.555283_0.974972_296.826746_223.243738_-0.028810_-4887.169312_-2466…
45;0.007;20;1;7;6;62.091742;8.571429;0.002496_0.003261_0.002942_0.003919_0.004501_;922.965972_316.258816_66.034271_-24.153842_-8378.482514_-14165.367291_6.700193_316.258816_110.044770_23.621682_-8.570816_-3025.724264_-4885.860683_2.607194_66.034271_23.621682_5.948402_-1.505045_-563.949581_-936.804597_0.925867_-24.153842_-8.570816_-1.505045_1.020878_339.971300_443.450195_0.008704_-8378.482514_-302…
46;0.007;20;1;7;8;51.167868;8.571429;0.002775_0.003328_0.003086_0.003063_0.002656_;897.882214_275.708900_34.217427_-23.437542_-7435.774850_-17096.274864_4.504166_275.708900_86.346537_11.931214_-7.151278_-2322.232418_-5178.743649_1.891246_34.217427_11.931214_3.342618_-0.414536_-149.104393_-438.936194_0.808316_-23.437542_-7.151278_-0.414536_0.897385_289.199212_533.186156_0.058773_-7435.774850_-2322…
47;0.007;20;1;7;10;52.384845;8.571429;0.003078_0.004113_0.003428_0.003922_0.004036_;666.709267_203.513960_38.307666_-12.471483_-3951.422905_-10484.921347_5.258064_203.513960_63.906510_13.344303_-3.694408_-1217.780531_-3088.024608_2.113564_38.307666_13.344303_4.385023_-0.300303_-103.472407_-373.505252_0.855886_-12.471483_-3.694408_-0.300303_0.431738_143.824454_266.283411_0.022473_-3951.422905_-121…
48;0.007;20;1;7;12;70.653757;8.571429;0.003137_0.004304_0.004367_0.003769_0.004003_;736.492452_273.762059_135.277313_-25.525543_-3611.717516_-4603.541806_1.407029_273.762059_103.720382_53.033800_-9.294375_-1372.627562_-1671.386267_0.939847_135.277313_53.033800_30.102431_-3.707334_-494.827477_-697.371494_0.922381_-25.525543_-9.294375_-3.707334_1.339830_238.801601_212.723097_0.108518_-3611.717516_-…
49;0.007;20;1;7;14;75.435378;8.571429;0.002445_0.003277_0.002746_0.003806_0.004348_;1426.407247_476.519342_134.549914_-40.339597_-7727.192503_-11238.837073_2.383468_476.519342_162.894689_49.307231_-13.190368_-2571.381228_-3610.560031_1.103478_134.549914_49.307231_18.879069_-3.010522_-535.355446_-793.796872_0.502296_-40.339597_-13.190368_-3.010522_1.421514_305.596332_372.474635_-0.002034_-7727.192…
50;0.007;20;1;6;2;224420733.6;10;0.003206_0.002738_0.003023_0.003494_0.002957_;1417.796565_577.737409_469.274250_453.132036_-5084.035126_-10828.686006_-4156.805651_577.737409_333.930802_387.153002_274.256482_-19764.493789_-9057.372876_-3023.918689_469.274250_387.153002_553.909098_330.172887_-37425.052059_-12951.287972_-4075.865558_453.132036_274.256482_330.172887_231.433429_-17346.326041_-7539.01…
51;0.007;20;1;6;4;155.919493;10;0.003243_0.003048_0.002607_0.003208_0.001958_;1074.151238_464.343637_215.443071_-0.844904_-9951.598487_-12095.141309_-12.017496_464.343637_213.130000_103.564620_-4.470557_-5834.493275_-5686.589064_-6.094519_215.443071_103.564620_52.750070_-3.178988_-3186.901318_-2742.306566_-3.548128_-0.844904_-4.470557_-3.178988_2.504834_700.813133_269.443144_-0.121182_-9951.59848…
52;0.007;20;1;6;6;86.46403;10;0.002054_0.002410_0.002146_0.003259_0.003882_;1220.845249_461.510553_141.840894_-37.271952_-13042.038510_-14999.568524_11.570354_461.510553_177.589071_55.629438_-14.979936_-5293.817373_-5764.358284_4.668969_141.840894_55.629438_18.690727_-4.221389_-1569.070642_-1697.178811_1.874367_-37.271952_-14.979936_-4.221389_2.116531_668.726551_578.242968_-0.060182_-13042.038510…
53;0.007;20;1;6;8;63.504623;10;0.002200_0.002776_0.002665_0.002307_0.002170_;1367.644377_451.759235_64.173010_-40.133291_-12495.796546_-23722.970926_6.697025_451.759235_151.829771_23.411236_-13.219943_-4191.816850_-7744.388189_2.875217_64.173010_23.411236_6.276872_-1.041805_-364.172751_-804.748861_1.251175_-40.133291_-13.219943_-1.041805_1.740009_540.971978_839.450068_0.105708_-12495.796546_-4191…
54;0.007;20;1;6;10;61.706694;10;0.002760_0.003593_0.002839_0.003198_0.002467_;691.655791_218.189362_44.376143_-11.718510_-4122.535152_-12647.086333_6.747737_218.189362_70.760293_15.655221_-3.633019_-1334.711261_-3862.753193_2.660122_44.376143_15.655221_4.977486_-0.330868_-143.314274_-532.779507_1.021093_-11.718510_-3.633019_-0.330868_0.446683_155.533138_312.385113_0.033563_-4122.535152_-1334.7112…
55;0.007;20;1;6;12;73.223466;10;0.002287_0.003908_0.003965_0.003160_0.003426_;1009.658895_372.109903_143.577444_-31.488985_-5270.363560_-6801.643700_3.170668_372.109903_139.801814_56.468934_-11.292152_-1935.624293_-2426.662563_1.681973_143.577444_56.468934_26.669858_-3.326085_-502.051948_-749.586290_1.220119_-31.488985_-11.292152_-3.326085_1.450273_290.671390_277.771224_0.081054_-5270.363560_-193…
56;0.007;20;1;6;14;78.154511;10;0.001823_0.002950_0.002286_0.003315_0.004126_;1385.379382_459.214882_135.731975_-39.834066_-7759.837070_-11195.337600_1.752887_459.214882_155.593070_48.967054_-12.955226_-2576.964697_-3583.890877_0.895837_135.731975_48.967054_19.031404_-3.128091_-580.874384_-848.206893_0.486262_-39.834066_-12.955226_-3.128091_1.452301_316.423421_378.650014_0.033371_-7759.837070_-25…
57;0.007;20;1;6;16;74.761499;10;0.002526_0.002607_0.003216_0.003535_0.003081_;1092.674575_351.234458_137.597037_-38.238131_-5830.515391_-9704.489533_-5.602896_351.234458_115.432135_47.141955_-12.303405_-1982.574264_-3068.704714_-1.581557_137.597037_47.141955_21.417020_-4.438117_-739.331928_-1098.037983_-0.371824_-38.238131_-12.303405_-4.438117_1.643983_279.586783_376.458030_0.376564_-5830.515391_…
58;0.007;20;1;6;18;81.381295;10;0.002626_0.002425_0.003363_0.002685_0.003150_;1823.786319_442.998317_9.264493_-46.344988_-15342.169205_-57143.749688_19.668434_442.998317_112.261542_6.258310_-11.127001_-3808.917767_-13399.208153_5.547826_9.264493_6.258310_4.212440_0.231645_-2.339877_304.073138_1.032550_-46.344988_-11.127001_0.231645_1.420071_468.996149_1557.492093_-0.240315_-15342.169205_-3808.917…
59;0.007;20;1;5;2;577776869.3;12;0.002861_0.002013_0.002229_0.003121_0.002631_;108932745.231819_222660640.466866_2715914987147.211400_4581919223.904597_-1187503819.420224_-240965971.751440_-6893674.062088_222660640.464448_455209713.412070_5553091482652.602500_9268018748.327938_-2429022158.318321_-492640153.093306_-14100758.558320_2715914987103.605000_5553091482623.747100_67747446874447024.000000_…
60;0.007;20;1;5;4;687314.2562;12;0.002896_0.002430_0.002228_0.002579_0.001775_;14944.943888_7385.050514_7952.594665_4624.912012_-173031.061878_-115843.726942_-26899.809229_7385.050514_3675.756223_3977.961424_2299.555171_-89114.030132_-57998.650650_-13431.706343_7952.594665_3977.961424_4321.934315_2486.715122_-98777.370976_-63042.878184_-14573.301559_4624.912012_2299.555171_2486.715122_1439.949718…
61;0.007;20;1;5;6;223.604615;12;0.001537_0.001986_0.001679_0.002905_0.003135_;12035.435281_4818.402207_877.065004_-577.254126_-181802.358147_-260230.344094_24.669197_4818.402207_1938.864979_358.072986_-233.394580_-73620.701699_-104398.552833_9.981993_877.065004_358.072986_73.573805_-39.715612_-12888.980438_-18326.664579_2.111753_-577.254126_-233.394580_-39.715612_32.154161_9798.178711_13249.89992…
62;0.007;20;1;5;8;100.349548;12;0.001884_0.002170_0.002345_0.002052_0.001737_;1821.760709_640.369482_173.491702_-70.599811_-23690.259040_-27253.560439_11.522519_640.369482_228.085907_63.242163_-25.487930_-8651.424140_-9657.209305_4.527926_173.491702_63.242163_20.161358_-5.652546_-2078.333943_-2399.868649_2.232828_-70.599811_-25.487930_-5.652546_4.450958_1380.580210_1301.869758_0.235782_-23690.259…
63;0.007;20;1;5;10;74.813812;12;0.002183_0.002945_0.002357_0.002327_0.002057_;661.238356_219.118258_62.411272_-7.471583_-3467.815218_-10819.859803_11.463672_219.118258_74.947279_22.658245_-2.522880_-1242.216945_-3479.340253_4.388326_62.411272_22.658245_8.318510_-0.276261_-233.838566_-735.931400_1.772853_-7.471583_-2.522880_-0.276261_0.490015_167.066561_256.472405_0.076112_-3467.815218_-1242.21694…
64;0.007;20;1;5;12;85.79307;12;0.001873_0.002652_0.003026_0.002382_0.002702_;466.855340_163.970788_106.146184_-12.664959_-2630.678581_-3345.959466_1.999068_163.970788_58.955497_39.141016_-4.475670_-1023.363563_-1176.920339_1.037029_106.146184_39.141016_28.010179_-1.947241_-493.061079_-656.044058_1.232285_-12.664959_-4.475670_-1.947241_1.219557_271.873973_175.746129_0.322647_-2630.678581_-1023.363…
65;0.007;20;1;5;14;82.941737;12;0.001347_0.002486_0.001989_0.002589_0.003366_;1851.758126_622.044409_148.721419_-54.805853_-11839.877642_-15655.279467_3.525680_622.044409_213.836840_55.583710_-18.016589_-3942.484519_-5057.635430_1.570001_148.721419_55.583710_19.775487_-3.314620_-671.148550_-897.886910_0.704696_-54.805853_-18.016589_-3.314620_2.032654_476.250164_541.619500_0.019465_-11839.877642_-…
66;0.007;20;1;5;16;78.444149;12;0.001816_0.002144_0.002758_0.003191_0.002665_;813.565564_261.416123_132.894081_-28.196224_-3851.185022_-6719.895209_-10.230731_261.416123_86.020330_45.160606_-9.137065_-1362.986380_-2137.270969_-3.147702_132.894081_45.160606_25.344899_-4.307346_-675.106520_-1014.405305_-1.385964_-28.196224_-9.137065_-4.307346_1.354220_219.557191_270.348413_0.599538_-3851.185022_-13…
67;0.007;20;1;5;18;83.720222;12;0.001738_0.002105_0.002411_0.002331_0.002601_;1926.673590_496.526370_33.547950_-52.743605_-15725.364971_-39807.928882_17.898902_496.526370_132.872661_13.066848_-13.461690_-4150.415554_-9933.637922_5.376414_33.547950_13.066848_5.380036_-0.376764_-200.654036_-264.071344_1.332250_-52.743605_-13.461690_-0.376764_1.740689_521.590401_1171.202797_-0.176469_-15725.364971_-…
68;0.007;20;1;5;20;85.921841;12;0.001634_0.002292_0.002192_0.002042_0.002158_;650.025244_227.845403_165.713813_-29.534342_-3004.678586_-4357.409691_-5.900254_227.845403_83.664969_63.725429_-10.338754_-1299.244681_-1502.563567_-1.620308_165.713813_63.725429_52.088488_-6.417771_-934.206128_-1002.191124_0.212932_-29.534342_-10.338754_-6.417771_2.356610_304.802804_255.417052_1.290048_-3004.678586_-12…
69;0.007;20;1;5;22;105.213038;12;0.001794_0.002523_0.002193_0.002505_0.003033_;2283.874917_906.448972_296.789979_-50.742172_-8564.266957_-12388.118878_39.031739_906.448972_375.968823_135.025518_-19.280051_-3450.598854_-4429.708680_17.569418_296.789979_135.025518_59.826070_-4.479915_-773.500907_-952.194236_8.598513_-50.742172_-19.280051_-4.479915_1.738240_358.111164_359.419312_-0.133946_-8564.2669…
70;0.007;20;1;4;2;121985281.2;15;0.002587_0.001657_0.001881_0.002568_0.001586_;-14945096423590.389000_-83057955956675.078000_-6739134596011455.000000_-19775047719608860.000000_52538723876811.062000_6673483936798.107400_16460110191473.213000_-83057979818715.422000_-461595328768731.810000_-37452770517393872.000000_-109899955361202050.;0.877018_2.517954_2.948622_1.931123_2.376934_;323845.0119;0.0346…
71;0.007;20;1;4;4;2729855427;15;0.002396_0.001814_0.001977_0.001895_0.001354_;357345609.579949_671527123.400870_2782413096.012085_116803151.794182_-6128629596.074269_-1105990069.715468_-166538655.775695_671527121.588762_1267558556.405725_5270840674.905505_224094804.836895_-11519817195.412687_-2053160335.974957_-317144458.577901_2782413082.417199_5270840663.467559_21980491386.014385_944042610.4699…
72;0.007;20;1;4;6;1211249710;15;0.001065_0.001629_0.001188_0.002564_0.002202_;274831.873854_144301.713259_62108.856322_-1402.085746_-2473528.465750_-3128871.892294_-16431.636455_144301.713259_75988.758827_32994.538086_-547.550444_-1274826.962210_-1619075.223691_-8812.863651_62108.856321_32994.538085_15009.648278_389.343440_-451478.920472_-620836.941335_-4242.084687_-1402.085746_-547.550444_389.34…
73;0.007;20;1;4;8;3044975.669;15;0.001244_0.001739_0.001948_0.001755_0.001086_;20869.478893_10968.374162_17358.454299_6272.731463_-91127.250069_-63517.591853_358.118649_10968.374162_5797.785634_9170.917363_3248.484601_-56612.563681_-35118.145497_184.498304_17358.454299_9170.917363_14595.231319_5357.111591_-72489.332151_-51471.087981_308.091158_6272.731463_3248.484601_5357.111591_2462.721738_23885…
74;0.007;20;1;4;10;158.483212;15;0.001784_0.001867_0.001687_0.001615_0.001444_;2231.500905_850.525698_353.114917_-4.959790_-12891.860715_-29307.475314_53.452877_850.525698_329.840758_139.720405_-2.541363_-5296.434343_-11077.310743_21.182662_353.114917_139.720405_61.487554_-0.667549_-2165.299201_-4307.036292_9.355015_-4.959790_-2.541363_-0.667549_1.034075_308.363746_296.968916_0.085425_-12891.8607…
75;0.007;20;1;4;12;156.108698;15;0.001702_0.002070_0.002251_0.001928_0.002170_;1896.388804_784.753721_529.807807_-42.847968_-10320.012282_-10544.260397_24.921856_784.753721_329.180709_226.183255_-17.359572_-4406.372992_-4300.586796_11.194566_529.807807_226.183255_162.448328_-8.683998_-2489.522698_-2597.809053_9.137336_-42.847968_-17.359572_-8.683998_3.438966_730.862321_446.733181_0.358287_-10320.…
76;0.007;20;1;4;14;110.265401;15;0.001147_0.001961_0.001734_0.001858_0.002738_;1921.292681_682.997601_273.319053_-62.849603_-13393.635429_-14759.359725_1.152606_682.997601_247.357075_102.638673_-22.311395_-4897.231729_-5147.452293_0.799592_273.319053_102.638673_47.033868_-7.917645_-1773.141170_-1837.043866_0.803241_-62.849603_-22.311395_-7.917645_2.879139_650.033735_580.498968_0.273579_-13393.635…
77;0.007;20;1;4;16;91.487506;15;0.001267_0.001397_0.001951_0.002117_0.001287_;1502.269041_523.187967_223.956332_-62.622629_-9595.648955_-12475.969376_-7.583583_523.187967_186.212019_82.755419_-21.973712_-3533.178875_-4287.542186_-2.433339_223.956332_82.755419_40.257207_-8.754070_-1462.104230_-1696.536387_-0.585075_-62.622629_-21.973712_-8.754070_3.317180_555.425516_582.493178_0.757571_-9595.64895…
78;0.007;20;1;4;18;88.160519;15;0.001283_0.001653_0.001968_0.001495_0.001625_;2827.383245_721.958391_9.886486_-83.065500_-26674.452524_-77378.261783_23.215141_721.958391_191.129240_8.534282_-20.970435_-6898.398868_-19158.257194_6.988688_9.886486_8.534282_6.518479_0.588518_68.746195_502.413522_1.595415_-83.065500_-20.970435_0.588518_2.930557_931.747442_2436.604253_-0.158190_-26674.452524_-6898.398…
79;0.007;20;1;4;20;94.960405;15;0.001317_0.001943_0.001734_0.001665_0.001967_;580.290419_200.294698_153.319554_-25.173068_-2882.576282_-4017.705595_-7.317351_200.294698_72.756093_58.307267_-8.777020_-1272.395176_-1376.230797_-2.197303_153.319554_58.307267_50.026004_-5.512998_-957.638118_-968.176473_-0.160002_-25.173068_-8.777020_-5.512998_2.435274_346.161489_245.771761_1.706969_-2882.576282_-1272…
80;0.007;20;1;4;22;105.849282;15;0.001194_0.002193_0.001712_0.001953_0.002720_;1757.759462_672.842505_248.132099_-40.444516_-7313.255166_-10502.997757_32.339600_672.842505_269.860452_108.645616_-14.741631_-2899.806932_-3642.205825_14.308476_248.132099_108.645616_53.306319_-3.414436_-694.157834_-897.184586_8.320599_-40.444516_-14.741631_-3.414436_1.766955_388.080817_345.248581_0.238325_-7313.25516…
81;0.007;20;1;4;24;114.966203;15;0.001613_0.001534_0.002098_0.001399_0.001839_;5044.349498_2375.205641_909.830933_-105.290275_-10411.245438_-16093.357324_79.957240_2375.205641_1146.078536_459.620381_-47.841209_-4745.374229_-6861.482814_40.626218_909.830933_459.620381_206.091268_-14.673723_-915.151472_-1862.398749_19.942434_-105.290275_-47.841209_-14.673723_3.208590_510.160612_463.580302_-0.668500…
82;0.007;20;1;4;26;135.293118;15;0.001340_0.001607_0.001623_0.002008_0.001952_;2260.711384_871.000451_575.565236_-77.194765_-6872.911617_-12829.760747_36.250609_871.000451_349.342481_241.612236_-28.749720_-2999.447352_-4567.634249_15.783010_575.565236_241.612236_182.246798_-14.354023_-1289.826328_-2372.210289_14.275648_-77.194765_-28.749720_-14.354023_5.011003_765.116936_666.886851_0.308413_-6872…
83;0.007;20;1;4;28;134.322272;15;0.001413_0.001676_0.001581_0.001662_0.001339_;70541.638500_32641.700754_1969.747876_-250.985481_-30849.844839_-147712.563174_178.868114_32641.700754_15770.378950_1216.958577_-105.710609_-5994.208999_-50445.371683_85.816839_1969.747876_1216.958577_205.128787_-0.520153_4158.557480_4302.544025_7.265502_-250.985481_-105.710609_-0.520153_1.385963_451.504923_844.639254_…
84;0.007;20;1;4;30;121.404627;15;0.001296_0.001479_0.001348_0.001710_0.001698_;1563.152920_578.863129_273.657857_-39.337160_-4697.219621_-7404.991941_-2.417685_578.863129_224.919060_110.099190_-15.626870_-2472.851198_-2534.703226_-0.025909_273.657857_110.099190_63.755818_-4.336660_-85.648344_-600.638277_-0.688047_-39.337160_-15.626870_-4.336660_2.610165_750.229262_383.984861_-0.333928_-4697.21962…
85;0.007;20;1;3;2;4587679172;20;0.001592_0.001067_0.001385_0.002224_0.001151_;-3276220722902577.500000_-4137913492111272.500000_-563641912777369.000000_6287539623243293.000000_202184374078750180.000000_20092811643431992.000000_-115376090147373280.000000_-4103395874249267.500000_-5109083244492947.000000_-603026324998852.500000_95643;1.346589_2.130290_2.604881_1.777472_2.055807_;2539452.614;0.79004…
86;0.007;20;1;3;4;1602710873;20;0.001586_0.001304_0.001341_0.001117_0.001089_;97602058050875.125000_160522929946260.340000_341955311691856.370000_-1252171045915350.200000_-3412756890852502.500000_-431555619335762.440000_1304531794731206.700000_158723265703825.000000_231719950000056.840000_247348383115594.940000_-3342604679297770.500000_-6142526997226852.000000_-781970207459358.370000_266985084675…
87;0.007;20;1;3;6;18546752.57;20;0.000592_0.001040_0.000972_0.001897_0.001821_;6562766729777.372100_2483408437596.179200_318172527281.755860_3232263480420.924800_155827616969608.190000_-16160093851638.795000_-37143170764369.344000_2483408436628.940400_939745350557.444820_120397749176.527690_1223119961932.864300_58966759844508.547000_-6115078623205.733400_-14055368584934.510000_318172528326.190730…
88;0.007;20;1;3;8;3830053023;20;0.001004_0.001181_0.001685_0.001253_0.000975_;100973882.606472_142647108.629259_194223104.317107_18462124.327634_531357848.166116_57946686.286560_-48226664.908110_142647108.648028_202402134.076131_278533723.603738_27258097.229211_820310356.868453_95286018.166279_-70228221.288315_194223104.407285_278533723.695033_393266684.387451_41124547.044430_1354765644.378727_17…
89;0.007;20;1;3;10;4910513.212;20;0.001549_0.001560_0.001159_0.001308_0.001205_;2308536632.947656_1018015868.509878_809033879.477342_1837863487.602418_95986546906.786041_10898394871.766098_-224921589.068982_1018015868.511404_448924936.785806_356768390.340205_810450940.356939_42327463052.114189_4805785109.088041_-99184720.351073_809033879.478829_356768390.340326_283530129.112624_644076901.574179_3…
90;0.007;20;1;3;12;2148740.398;20;0.001247_0.001683_0.001611_0.001619_0.001877_;106401859.027029_300594522.611387_241021369.127888_-11308146.279191_104963032.120265_10619576.963829_396047.061103_300594522.619529_851632132.897978_685841145.405746_-31736589.768664_309246818.526597_32724104.708640_1141859.407598_241021369.144552_685841145.434382_556011339.348377_-25185588.663233_263799329.669067_296…
91;0.007;20;1;3;14;7790276.738;20;0.000617_0.000984_0.001079_0.001152_0.002118_;7878436.526772_8823757.777504_2052645.219009_-53976.962144_4309565.971128_-1008505.561910_53834.314310_8823757.777524_9961177.120412_2365400.941507_-56077.900433_5726646.662554_-780741.072303_62251.756381_2052645.219026_2365400.941520_591324.152600_-10267.220257_1900767.749754_33306.633743_15733.849722_-53976.962143_-…
92;0.007;20;1;3;16;150974557.4;20;0.000996_0.001024_0.001578_0.001292_0.000869_;855.916171_173.465233_124.692781_337.088017_41036.727577_4464.200821_290.841622_173.465233_46.570970_50.272882_51.337685_2190.296819_-635.550181_32.495245_124.692781_50.272882_73.438600_10.188347_-7719.583928_-2800.892331_-17.743116_337.088017_51.337685_10.188347_175.294707_27829.541573_4798.073056_175.004926_41036.72…
93;0.007;20;1;3;18;124476974.2;20;0.000715_0.001104_0.001527_0.000834_0.001208_;983.472735_210.720030_154.179271_228.958725_31992.015761_1705.077942_368.784735_210.720030_46.802804_35.182612_49.135579_6447.734095_257.290992_79.651881_154.179271_35.182612_27.217160_36.880244_4655.698925_198.215117_60.518128_228.958725_49.135579_36.880244_63.851052_9539.787425_1274.223234_107.261562_31992.015761_64…
94;0.007;20;1;3;20;50796388.41;20;0.000728_0.001603_0.000701_0.001209_0.001027_;462.719336_96.233667_79.470434_97.197078_14211.771217_610.208034_159.483566_96.233667_21.124886_18.010046_20.537404_2731.974556_76.608982_33.682017_79.470434_18.010046_15.841811_17.522561_2222.816698_74.473215_29.306724_97.197078_20.537404_17.522561_23.212709_3495.684801_371.446835_41.321498_14211.771217_2731.974556_2…
95;0.007;20;1;3;22;256.539324;20;0.000891_0.001633_0.001273_0.001555_0.001305_;32325.700253_16279.450057_3606.070001_-232.024212_-23525.183322_-74561.664344_615.971806_16279.450057_8361.377503_1970.501587_-101.145757_-6652.045393_-32567.095706_329.728018_3606.070001_1970.501587_567.005170_-4.854415_4505.719628_-3009.306436_94.412848_-232.024212_-101.145757_-4.854415_5.326550_1418.665364_1211.5963…
96;0.007;20;1;3;24;168.423775;20;0.001208_0.000917_0.001199_0.000592_0.001432_;6496.040097_2850.573401_879.472026_-58.106277_-6666.139145_-22167.508932_131.107675_2850.573401_1284.294523_420.613595_-22.329346_-2130.897860_-8313.387960_61.636618_879.472026_420.613595_167.086226_0.044591_1618.333479_-934.826651_26.250916_-58.106277_-22.329346_0.044591_2.695761_801.016658_566.705372_0.918104_-6666.1…
97;0.007;20;1;3;26;173.711539;20;0.000637_0.001295_0.001252_0.001425_0.001231_;10007.805648_2239.598070_-399.384461_-351.116583_-92238.539460_-333534.839173_16.267308_2239.598070_561.156599_-21.051974_-69.763896_-18190.553942_-65408.963779_12.140559_-399.384461_-21.051974_103.844337_28.753099_8348.677538_25514.973067_12.117805_-351.116583_-69.763896_28.753099_15.941079_4494.680858_13865.485532_2.…
98;0.007;20;1;3;28;142.976122;20;0.000724_0.001259_0.001063_0.001264_0.000808_;41520.106533_17994.381945_1306.627893_-179.041964_-24608.663783_-122415.686967_130.906053_17994.381945_8162.970752_774.543487_-65.647829_-2634.516416_-39564.406700_61.923138_1306.627893_774.543487_173.706590_3.994884_5620.715715_4311.458278_8.351642_-179.041964_-65.647829_3.994884_1.795548_748.602804_1067.935966_-0.101…
99;0.007;20;1;3;30;126.799792;20;0.000688_0.001159_0.000936_0.001157_0.001518_;1347.991217_486.242073_234.614880_-33.800694_-4534.465481_-7002.957451_-5.129604_486.242073_185.900191_92.198125_-13.939182_-2643.298728_-2411.217164_-0.687534_234.614880_92.198125_55.357710_-3.181064_-14.039511_-523.858573_-1.559663_-33.800694_-13.939182_-3.181064_3.045286_963.565718_436.196297_-0.609396_-4534.465481_…
100;0.007;20;1;3;32;150.53096;20;0.000558_0.001144_0.001210_0.001078_0.000864_;7628.911144_1597.030734_32.986616_-351.615698_-47080.079438_-190023.273406_19.708549_1597.030734_353.190699_23.087734_-76.120270_-11571.831803_-38919.576427_6.159025_32.986616_23.087734_28.256089_3.144536_968.140050_1805.304441_-3.325918_-351.615698_-76.120270_3.144536_20.096191_3706.381389_9579.477022_-3.473676_-47080…
101;0.007;20;1;3;34;122.924653;20;0.000490_0.001042_0.001269_0.000877_0.001691_;618.503311_201.450772_99.767881_-13.463397_-2242.150948_-3601.924907_-17.625552_201.450772_73.886358_34.689411_-7.362455_-2444.723361_-1413.887399_0.662332_99.767881_34.689411_21.828951_-0.790726_154.056628_-196.334962_-5.478079_-13.463397_-7.362455_-0.790726_2.486821_1101.203261_367.320690_-3.437768_-2242.150948_-244…
102;0.007;20;1;3;36;193.958666;20;0.000565_0.001406_0.001034_0.001391_0.001391_;9341.316984_4780.279897_1559.769686_-60.074987_9379.272546_98100.910185_-94.671299_4780.279897_6059.917836_3363.047322_57.150833_60112.105987_480911.312612_-121.179852_1559.769686_3363.047322_2116.608139_60.294856_46997.302842_325754.372033_-85.579021_-60.074987_57.150833_60.294856_4.433305_2666.815611_10675.313963_-4…
103;0.007;20;1;3;38;206.648353;20;0.000941_0.000772_0.001030_0.001131_0.001553_;1265.702627_432.808589_183.459193_-29.027597_-6381.679542_-6378.451808_-21.356621_432.808589_159.455620_62.606580_-13.976425_-4932.172411_-2655.449730_8.752059_183.459193_62.606580_37.654756_-0.247192_1212.136885_-81.042097_-15.955092_-29.027597_-13.976425_-0.247192_3.731167_1881.852682_616.435960_-8.939328_-6381.6795…
104;0.007;20;1;3;40;193.672535;20;0.000916_0.000649_0.001294_0.001154_0.000912_;1847.021269_746.277199_714.930290_-182.972053_-35780.837151_-15967.611119_83.214026_746.277199_340.696788_318.387256_-96.163988_-23481.038953_-7729.250933_66.009518_714.930290_318.387256_333.705835_-69.252746_-16015.744427_-5518.742266_34.785202_-182.972053_-96.163988_-69.252746_41.632294_11190.168106_3184.341872_-36.…
105;0.007;20;1;3;42;162.131941;20;0.000707_0.001230_0.000859_0.001103_0.000977_;366.769716_61.254427_88.484579_30.157242_16232.817785_1986.794247_-257.881657_61.254427_41.798358_32.279905_-12.624017_-7323.327407_-2075.561124_68.538001_88.484579_32.279905_34.641042_0.110295_-951.755751_-543.367812_-9.890743_30.157242_-12.624017_0.110295_15.417890_7518.983700_1741.088979_-86.210391_16232.817785_-73…
106;0.007;20;1;3;44;193.1361;20;0.000660_0.001390_0.001379_0.001194_0.000945_;7551.439545_2477.591902_748.730055_-30.465136_16383.563722_-31982.289846_-849.929766_2477.591902_833.421797_233.808021_-16.115226_-1335.415324_-12621.201504_-140.977096_748.730055_233.808021_105.636291_8.423378_10979.511657_-84.995805_-256.012476_-30.465136_-16.115226_8.423378_4.749276_3682.336338_1352.316677_-63.933171…
107;0.007;20;1;3;46;851.892692;20;0.000989_0.001278_0.001342_0.001408_0.001104_;129876.301883_61108.178190_7825.904727_-402.106463_176638.086561_-372136.464605_-2881.613068_61108.178190_29917.788673_4673.192947_-126.366163_159195.112522_-102033.248967_-2147.595257_7825.904727_4673.192947_1351.989970_32.670916_81696.363065_43119.043573_-931.539895_-402.106463_-126.366163_32.670916_5.229421_4080.17…
108;0.007;20;1;3;48;259789809.3;20;0.000924_0.000883_0.001430_0.000762_0.001051_;1499.052141_309.523496_135.258009_15.321326_19488.624816_-1601.939478_-1153.273074_309.523496_72.280474_25.792210_0.841176_311.961775_-1364.486479_-120.355751_135.258009_25.792210_15.206236_3.202199_3567.697515_372.224702_-159.432488_15.321326_0.841176_3.202199_1.658867_1657.311800_394.220187_-52.660910_19488.624816_…
109;0.007;20;1;2;2;3.79E+15;30;0.001163_0.000658_0.001208_0.001180_0.000732_;14425827625592.158000_5653047848817.316400_16340595549816.756000_-712923943665.312990_-102828446600106.480000_-15601682676374.045000_580733243014.380860_5653047864628.412100_2225302517298.080600_6508286515706.194300_-259409805845.574070_-39480564137158.617000_-5997959661572.981400_200459315957.893920_16340595716414.96100…
110;0.007;20;1;2;4;1.15E+15;30;0.000583_0.000410_0.000849_0.000772_0.000585_;-388238548249712260.000000_-513746140285311170.000000_96971896910152256.000000_-40601982950078632.000000_-607884553461257470.000000_332495649272696260.000000_451555208919124030.000000_-533979871604480320.000000_-680716548746818430.000000_12035806437918456;0.795588_2.261701_2.105859_2.310877_5.049092_;3330097.34;1.356170_…
111;0.007;20;1;2;6;5117708717;30;0.000463_0.000644_0.000629_0.001366_0.000814_;7911827032605756.000000_-1969788615860199.000000_-2088177249110366.200000_-15842240014562758.000000_-3012408714518991.000000_-75135551645657728.000000_67913919665136000.000000_-1450425279031994.000000_-1012249375546759.000000_2270018511052579.000000_-816827949000151.620000_-32684748026453984.000000_4467670041998487.500…
112;0.007;20;1;2;8;1932862319;30;0.000750_0.000498_0.000934_0.000926_0.000703_;2813247339713452.000000_1702435215138099.700000_-2532661122306808.000000_564020604663034.500000_157184777529504640.000000_11112251760451914.000000_-4558298750504802.000000_1684225356876951.500000_1034168554212253.100000_-1466196849019405.700000_423432264632021.190000_92962868324492320.000000_6530308503558217.000000_-33…
113;0.007;20;1;2;10;561748641.9;30;0.001094_0.001055_0.000944_0.000665_0.000766_;122113105089808.940000_-249164600938888.660000_4581632598558452.000000_-301769948556866.690000_5687048653347541.000000_2120930927254763.700000_-3399774635677001.500000_-259621635584901.620000_310433946431054.810000_-3469044239847052.000000_873251220549482.250000_-19091022040393004.000000_-3906243287966058.000000_-211…
114;0.007;20;1;2;12;256289606;30;0.000826_0.000907_0.001316_0.000949_0.001508_;73274609814.958694_30432147507.021679_1531966662.447174_28399635218.858513_1815139668288.331800_41781904275.780281_-279125335234.851200_30432147263.075172_12736544927.149694_632486919.032778_11995835884.089046_754787169806.902950_16569535378.572386_-118542902031.394210_1531966665.737389_632486925.505033_32383484.457470…
115;0.007;20;1;2;14;203747719.4;30;0.000218_0.000520_0.000785_0.000854_0.001338_;53172800338.061180_25197550015.922459_-85546276.491406_39334273372.623932_2415598153916.302700_162590841831.929990_-353723553725.435120_25197550204.585743_11949345058.812866_-39010489.123607_18650532439.777969_1143086603314.499800_76651739431.089645_-167737032191.572630_-85546248.192915_-39010475.409980_527393.004681…
116;0.007;20;1;2;16;336012493.5;30;0.000921_0.000686_0.001059_0.001075_0.000635_;1217698805783330.000000_109260562307433.730000_1053789417271035.600000_407904916053345.500000_37663343753938880.000000_-759624022515934.120000_-2308273271084303.500000_93282383039203.500000_82433792252491.469000_-306660347008670.560000_164687773076682.250000_5245596898985944.000000_115465627058762.620000_-36273189541…
117;0.007;20;1;2;18;258621289.1;30;0.000346_0.000871_0.001203_0.000634_0.000584_;49710036314341.859000_164684545399102.190000_419987420958729.000000_-104533647374548.890000_-15246587342436258.000000_-2433565362667306.000000_-83757447987885.859000_167207209055153.000000_97153267398423.734000_-351105608283284.310000_550439189793663.870000_17167035503323900.000000_1524296542496936.200000_-1323490869…
118;0.007;20;1;2;20;18642035.04;30;0.000336_0.000835_0.000645_0.000573_0.000528_;-9414993801081.830100_-37746568027882.977000_-31078432375027.773000_-68376330261806.055000_943367978435710.620000_160741898872310.470000_141297504954686.340000_-38561354389614.773000_-132663666598938.280000_-542347957087009.620000_42631707188773.633000_11;1.950061_2.021204_2.053933_3.550002_3.892341_;288378.1213;0.18…
119;0.007;20;1;2;22;17575229.33;30;0.000524_0.000962_0.000625_0.000950_0.000707_;12469787440.105581_10000029524.259779_2988326748.393906_1500748349.597887_65586818304.962830_-12099936775.350977_-5776155697.944782_10000029521.511024_8023772387.872162_2400825688.621666_1203503085.062905_52853342651.868362_-9526343108.174812_-4629413656.342851_2988326745.663077_2400825687.090431_720528729.003908_359…
120;0.007;20;1;2;24;33826951.18;30;0.000770_0.000556_0.000951_0.000468_0.000851_;4042442219819076.500000_4001829423977090.500000_-687975076680037.250000_10708062984065050.000000_188868823215556190.000000_529406502418102.370000_-5572978612960308.000000_4243287041954888.500000_-346259539523255.750000_1453729591704.482900_-1329704513406973.200000_211358608112568860.000000_1523513159861489.200000_106…
121;0.007;20;1;2;26;19055138437;30;0.000456_0.000832_0.000721_0.000984_0.000668_;12221417901.183887_10230684391.393721_1584467287.615858_495682766.958556_18797615057.875000_-14393320882.821173_-869614923.284943_10230684392.371675_8574605191.128182_1331328971.435930_413127840.460600_16011467662.435665_-11698031295.167408_-723408022.040386_1584467288.058383_1331328971.679580_207792789.143339_634226…
122;0.007;20;1;2;28;602119665;30;0.000208_0.000624_0.000712_0.000786_0.000385_;1473709619.971230_855891259.230580_134813806.381758_60889691.062661_1683693373.516832_-4063215919.583703_-192629422.013558_855891259.325962_497790482.431329_78714806.041899_35208308.900569_1022763630.654352_-2299254914.109157_-111113146.736345_134813806.437395_78714806.065486_12579165.891009_5481519.081783_180349914.83…
123;0.007;20;1;2;30;10179539898;30;0.000467_0.000565_0.000720_0.000606_0.001151_;312121925.744200_196123810.189656_33099348.041016_15119887.539995_13567155.992984_-1189663131.618541_-8866424.747694_196123810.187804_124029073.154419_21438933.550190_9301252.866620_65197779.162006_-682236197.495843_-5396224.279496_33099348.039558_21438933.549470_4027941.098650_1440695.879857_47340143.955852_-7323077…
124;0.007;20;1;2;32;7523103069;30;0.000183_0.000557_0.000665_0.000811_0.000558_;43297904.556043_30680956.835629_48373212.285417_43977533.856688_-363629631.845818_-275945913.089950_60063227.449454_30680956.836313_21753355.416994_34288625.270122_31123414.526874_-261758476.092784_-196321538.279801_42538958.957926_48373212.286014_34288625.269781_54053506.578926_49098604.596322_-409836382.335949_-3089…
125;0.007;20;1;2;34;2.25E+11;30;0.000188_0.000524_0.000817_0.000502_0.000546_;3755366126182320.000000_238139096729108.590000_302008457665133.060000_505878944511048.120000_205043604462168480.000000_-921136544087560.750000_-1118707115182352.400000_238135557830015.940000_15102434100372.791000_19152982919107.969000_32080465368596.066000_13002071084942160.000000_-58445610776282.602000_-70934945950715.…
126;0.007;20;1;2;36;3966126826;30;0.000235_0.000711_0.000583_0.001020_0.000791_;197649.175696_368414.191135_398436.052306_577699.210442_-46597571.528745_-12888882.096866_2962554.121169_368414.191135_693880.392800_750351.763362_1087666.090203_-88087408.389508_-24337672.301073_5586706.223839_398436.052307_750351.763362_811420.933063_1176193.558739_-95252683.454742_-26317629.145448_6041313.473492_57…
127;0.007;20;1;2;38;2257162157;30;0.000492_0.000384_0.000700_0.000474_0.000890_;1555910071501038.000000_10429929866498.033000_150685887954646.590000_-68393849845354.891000_90929234981016992.000000_-254018740320637.940000_-440181337145635.810000_10429929867007.365000_69916281740.163086_1010111881362.851400_-458473183519.079280_609537505473856.870000_-1702794973057.614700_-2950723526491.183100_1506…
128;0.007;20;1;2;40;1964518593;30;0.000206_0.000392_0.000741_0.000566_0.000540_;16679.489352_1731.817329_1756.372982_193.040364_813588.870493_153188.372153_-25150.530958_1731.817329_1204.724692_481.150085_758.823985_-144361.344018_-50628.781965_9759.465239_1756.372982_481.150085_275.735424_243.013784_20525.277468_-2827.299224_986.038673_193.040364_758.823985_243.013784_554.277468_-152008.622667_-…
129;0.007;20;1;2;42;1838025.8;30;0.000352_0.000839_0.000501_0.000794_0.000741_;166527635.560981_266675488.873028_728337205.768868_-211814841.069052_-2245449289.544806_-532668491.380304_22080666.196980_266675488.880549_427147592.239860_1167305491.489420_-338969972.032788_-3591352196.021548_-852068297.588536_35337440.188308_728337205.844400_1167305491.577483_3194991723.518354_-924135106.685304_-977…
130;0.007;20;1;2;44;54171.65056;30;0.000334_0.000584_0.000970_0.000659_0.000462_;38884.451968_3600.785632_2790.422802_224.807032_1650678.057873_279798.582459_-274662.866260_3600.785632_383.194667_280.649040_87.563713_143653.332423_23158.184405_-23569.974377_2790.422802_280.649040_210.395696_46.237256_114425.386712_18869.067537_-18887.680647_224.807032_87.563713_46.237256_93.957280_-2388.944432_-1…
131;0.007;20;1;2;46;1797629.565;30;0.000425_0.001033_0.001029_0.000855_0.000799_;80939580.800890_56120677.280266_10083956.214206_16506.945821_511186676.932459_403753933.050423_-5839171.619593_56120677.276521_39605541.687758_7396627.680709_4959.085040_389449584.253708_317393737.237421_-4611044.743900_10083956.212017_7396627.679658_1492818.072497_-1785.966104_84176489.704453_72204406.899334_-105703…
132;0.007;20;1;2;48;2723240452;30;0.000327_0.000651_0.000553_0.000408_0.000487_;1556749.472230_-66559.170064_355220.537322_-39625.809500_202768776.995062_55553442.291008_-3872932.529130_-66559.170081_14513.029365_-17023.589189_4560.561472_-12618399.941140_-3585397.825081_254692.298151_355220.537325_-17023.589185_81411.932607_-9452.475612_46909807.160304_12872921.505223_-897790.321436_-39625.80950…
133;0.007;20;1;2;50;51726.98145;30;0.000396_0.000615_0.000707_0.000380_0.000822_;104051072.553975_68674705.342549_10232078.623041_-24898.537870_532010230.796166_442667990.919309_-6359751.821642_68674705.340388_45852589.675652_7018317.377153_-21233.068969_374451547.704007_319105152.260070_-4578299.618872_10232078.621949_7018317.376644_1139744.602428_-4899.147118_64091653.668068_57122833.045066_-81…
134;0.007;20;1;2;52;1.88E+11;30;0.000187_0.000496_0.000762_0.000979_0.000584_;141871645.964947_104975291.203990_18110059.064594_64901.413361_807567873.446114_583357219.133508_-11636537.181181_104975291.206681_78064018.385084_13614730.669479_53157.623174_612219133.579952_446683150.877057_-8859443.328965_18110059.066077_13614730.670232_2430127.589734_11109.908137_111206964.324244_82776171.647756_-1…
135;0.007;20;1;2;54;8126.077336;30;0.000168_0.000599_0.000837_0.000666_0.000728_;21730898.464081_12273696.344697_4132344.068411_127912.494467_362313905.954632_223038946.047550_-5319442.263889_12273696.344637_6988810.119833_2399609.845529_75681.973397_213309247.104545_133495610.171554_-3148122.509967_4132344.068341_2399609.845501_862453.524571_28313.581682_79076464.005497_51228991.315995_-1180701.…
136;0.007;20;1;2;56;10505.99479;30;0.000189_0.000652_0.000726_0.000817_0.000928_;2090697.133938_1073387.770831_1345904.133461_150381.821624_171185633.097213_50212660.565539_-2740204.499252_1073387.770830_551965.296007_699767.868987_78653.843484_89378092.990048_26260414.074206_-1431383.596058_1345904.133448_699767.868981_982950.545671_116103.453166_130544566.420156_38868481.565395_-2103151.964120_…
137;0.007;20;1;2;58;25709.86338;30;0.000495_0.000784_0.000764_0.000588_0.000636_;2786.801580_77.409205_155.890553_-60.551511_214942.814576_46223.955308_-19071.666533_77.409205_9.250224_8.541229_9.604639_4228.907524_771.901121_-284.096899_155.890553_8.541229_11.543570_3.643895_11175.164078_2333.401298_-936.148177_-60.551511_9.604639_3.643895_21.766791_-6940.577258_-1700.713896_812.906998_214942.81…
138;0.007;20;1;2;60;115908.8748;30;0.000385_0.000457_0.000847_0.000799_0.000459_;18505845.631897_6204150.653571_4605394.888894_596607.714853_841206445.589211_227820888.626639_-22190615.132393_6204150.653558_2081409.608235_1540820.895191_199164.144387_280942416.194888_75965641.137466_-7410401.395527_4605394.888928_1540820.895206_1154896.122589_150775.183889_212159909.587416_57779289.050981_-559755…
139;0.007;20;1;2;62;37274.41387;30;0.000233_0.000575_0.000549_0.000800_0.000615_;44690.045046_-1421.619262_2389.360546_-625.029515_5596557.800870_1357604.794422_-451363.115872_-1421.619262_176.231840_-34.471403_67.554230_-244510.733365_-61859.816964_19453.676085_2389.360546_-34.471403_146.184813_-12.464314_281208.603541_67526.952385_-22721.249592_-625.029515_67.554230_-12.464314_33.956294_-99049.…
140;0.007;20;1;2;64;349032614;30;0.000324_0.000429_0.001293_0.000645_0.000771_;661.154744_132.790640_37.413979_411.337634_40120.412167_1836.135520_1951.488417_132.790640_138.984376_38.041920_433.885593_-18391.797953_-10103.962216_3082.697711_37.413979_38.041920_11.245011_117.452220_-5300.820433_-2834.746696_829.561550_411.337634_433.885593_117.452220_1358.562220_-56520.075078_-31303.515793_9649.4…
141;0.007;20;1;2;66;240296420.7;30;0.000348_0.000601_0.000882_0.000495_0.000574_;667.578294_13.200373_8.273789_26.374151_67331.495129_13342.893574_-1153.847295_13.200373_64.598049_18.814443_199.670139_-15259.604701_-6265.257405_1690.093529_8.273789_18.814443_6.108469_57.111315_-4232.850560_-1785.701493_471.529310_26.374151_199.670139_57.111315_621.321894_-47468.211692_-19390.631992_5272.644135_67…
142;0.007;20;1;2;68;123607.1232;30;0.000202_0.000859_0.001210_0.000782_0.000763_;2651.452318_-68.971972_50.354959_-184.680116_310946.461171_74030.450422_-13716.968461_-68.971972_20.579649_9.749770_34.990354_-16169.957203_-4362.351587_895.499145_50.354959_9.749770_8.139553_15.142973_1705.579649_128.674762_35.181839_-184.680116_34.990354_15.142973_68.082702_-32678.141511_-8587.207616_1819.815759_31…
143;0.007;20;1;2;70;24088.26606;30;0.000264_0.000726_0.000777_0.000636_0.001202_;420988006.143635_309005446.108637_31015419.717549_-240699.017438_1181959377.393829_759886003.273659_-24782954.964613_309005446.107326_227199426.820919_22914048.666070_-173329.027524_875656552.371632_566954974.509247_-18362151.135629_31015419.717048_22914048.665799_2341992.849959_-16446.368809_90203621.521173_59518382…
144;0.007;20;1;2;72;63163500.34;30;0.000464_0.000394_0.001103_0.000508_0.000689_;1118.532076_-20.018410_-23.741239_-27.203888_133782.598891_30070.384896_-13582.064184_-20.018410_8.598340_8.590260_9.501098_-7296.701603_-1866.948097_779.459504_-23.741239_8.590260_9.362566_11.222817_-7048.231944_-1782.460220_754.493242_-27.203888_9.501098_11.222817_16.361630_-7120.103708_-1797.533020_814.663649_1337…
145;0.007;20;1;2;74;25161.8531;30;0.000143_0.000785_0.000877_0.000620_0.000742_;28708297.856249_7725517.362724_5253699.217571_652460.326881_1415703207.739550_375442901.671983_-25839750.636807_7725517.362744_2079970.077974_1410765.881561_174786.902087_379401877.925421_100486702.854299_-6924680.981817_5253699.217471_1410765.881530_979890.230538_123994.524434_267624061.419549_71703519.508278_-488327…
146;0.007;20;1;2;76;154812.8384;30;0.000269_0.000570_0.000870_0.000756_0.000528_;3176.146877_74.262486_163.180281_383.368777_354246.545049_77475.036052_-28377.799729_74.262486_41.928486_67.135698_11.053455_-10066.674073_-2884.056659_630.311402_163.180281_67.135698_112.246949_29.364894_-9353.185182_-3054.211972_481.894049_383.368777_11.053455_29.364894_57.472265_43969.805043_9679.598181_-3502.4338…
147;0.007;20;1;2;78;197542479.6;30;0.000397_0.000576_0.000584_0.000956_0.000904_;487.899009_-8.368423_-2.647495_-44.222613_58158.974350_12776.202203_-1822.699315_-8.368423_26.476656_9.712059_98.344166_-8192.187496_-3122.697599_988.331605_-2.647495_9.712059_4.059394_35.392503_-3148.201808_-1179.116196_351.156922_-44.222613_98.344166_35.392503_368.605158_-31051.083968_-11706.855968_3724.629490_5815…
148;0.007;20;1;2;80;25315.70179;30;0.001007_0.000572_0.000637_0.000450_0.000663_;447964129.968432_350980697.743432_37469571.682482_-368065.627667_1376039168.124369_790477751.700308_-38238329.908242_350980697.744412_275485078.340542_29557031.072867_-283949.882955_1088287659.167365_630033364.300391_-30233924.050945_37469571.682881_29557031.073097_3215513.035606_-28967.571566_119276275.950565_704968…
149;0.007;20;1;2;82;53860.93274;30;0.000693_0.000468_0.000677_0.000800_0.000637_;461122374.680698_334233558.960254_32926590.761215_-456369.250624_1231034517.898182_736887273.314153_-31477195.549961_334233558.959646_243510058.203459_24355149.298986_-319250.867879_918086199.368371_563839488.838120_-23444996.280185_32926590.760979_24355149.298858_2543370.221333_-28018.838767_98125762.312309_64343738…
150;0.007;20;1;2;84;91123.00363;30;0.000401_0.000348_0.000806_0.000756_0.000576_;3826.838264_31.251579_16.632588_-169.348118_382741.086788_85693.873298_-43885.373375_31.251579_3.903286_2.570601_8.595912_2026.371004_363.318932_-115.542625_16.632588_2.570601_1.903829_6.017321_1167.352530_214.006623_-70.545843_-169.348118_8.595912_6.017321_39.717845_-19175.416297_-4544.340244_2678.013969_382741.0867…
151;0.007;20;1;2;86;960755.4323;30;0.000318_0.000536_0.000683_0.000564_0.000512_;1035500575.938218_405535115.951993_124393908.032281_6044068.395824_19944351934.256763_8124118895.897320_-348747130.980438_405535115.953323_158928158.817043_48847369.534079_2383026.502207_7840773478.454297_3205458249.189578_-137072134.871464_124393908.033956_48847369.534575_15105323.294155_746044.504424_2433489035.330…
152;0.007;20;1;2;88;102298.0182;30;0.000566_0.000484_0.000558_0.000440_0.000430_;95017433.337684_47194057.607047_33894172.497191_1722594.971921_3940490185.214944_1205999457.102578_-153159745.633580_47194057.607073_23448294.407136_16871293.236222_860969.558107_1963465499.835348_601570736.630316_-76308695.384997_33894172.497373_16871293.236303_12340397.548093_653531.951504_1451475108.630276_4488170…
153;0.007;20;1;2;90;40109991.83;30;0.000218_0.000762_0.000623_0.000630_0.000619_;219706007.566022_181429289.773618_45801570.258005_82165.744293_2411647268.077729_1031585735.430971_-90851323.690251_181429289.774128_150040056.230692_38004012.866430_75719.385741_2004742998.568785_860930840.349246_-75508392.034681_45801570.258434_38004012.866678_9700325.916478_23760.990815_513934809.980345_222681518.…
154;0.007;20;1;2;92;257182.6609;30;0.000494_0.000742_0.000638_0.000505_0.000795_;7820824762.456674_2081878925.822698_3298699826.880801_444818723.824758_576121173574.477540_-79246074761.746826_-14222940833.755554_2081878925.819845_554270592.651683_877911536.488401_118339637.904918_153327444765.665890_-21109305303.931366_-3785021379.162324_3298699826.831141_877911536.476380_1392938620.540308_188017…
155;0.007;20;1;2;94;10652710.04;30;0.000647_0.000388_0.000722_0.000724_0.000413_;314460963.132078_176550265.495007_64302613.439888_1393649.307393_6427337900.722602_2463746112.311018_-207081983.620656_176550265.496056_99238904.624034_36261930.552157_796131.260738_3631095808.306138_1397521341.411337_-116961043.899203_64302613.441379_36261930.552779_13372530.323492_304342.189118_1346262115.940712_52…
156;0.007;20;1;2;96;1317158.832;30;0.000485_0.000540_0.000864_0.000541_0.000797_;388139405.177290_80059124.776546_32704946.222188_900030.610591_16707589352.219917_3658569969.013926_-370399764.531300_80059124.776664_16521257.365448_6734619.143056_186086.109429_3435314256.452948_750842259.378369_-76157047.329297_32704946.221966_6734619.143001_2775784.985156_75422.787105_1426021313.501694_314643393.…
157;0.007;20;1;2;98;77212.76451;30;0.000559_0.000335_0.001153_0.000630_0.000809_;507406433.651196_80024513.449984_31401896.393036_-3596773.013287_24209408453.729450_5259777989.050062_-537436180.527585_80024513.452470_12645295.659044_4933637.875290_-559136.101741_3790369986.385393_820264857.061971_-84126374.836625_31401896.391187_4933637.874844_1959520.208724_-228980.841305_1521105181.937300_33314…
158;0.007;20;1;1;5000;NaN;60;0.000089_0.000246_0.000452_0.000322_0.000331_;63060993567233296.000000_-2987826210702028300.000000_3888551603204899800.000000_2930896560821313000.000000_6995527963781111800.000000_606978086278096510.000000_-5093583152841985000.000000_-2373029066456040400.000000_9890071007983110100.000000_-6935267766666923000.000000_-6185194431938509800.000000_-18133468040612655000.000…
159;0.007;21;1;25;2;24.795431;2.4;0.012144_0.012723_0.012467_0.012368_0.013752_;156.418649_54.729898_20.295073_-3.892394_-723.982839_-1171.669433_0.696349_54.729898_19.634112_7.546206_-1.380072_-280.048042_-406.924924_0.377749_20.295073_7.546206_3.248023_-0.422233_-85.143341_-132.020588_0.264612_-3.892394_-1.380072_-0.422233_0.162777_37.485085_38.041216_0.020963_-723.982839_-280.048042_-85.143341…
160;0.007;21;1;24;2;24.975403;2.5;0.011268_0.012226_0.011899_0.011971_0.013070_;154.276989_53.968738_20.305886_-3.855469_-716.525399_-1152.990283_0.684753_53.968738_19.360475_7.545804_-1.368465_-277.993915_-400.703320_0.372524_20.305886_7.545804_3.285619_-0.424541_-85.910890_-132.112108_0.265217_-3.855469_-1.368465_-0.424541_0.164436_37.903133_37.857440_0.022511_-716.525399_-277.993915_-85.910890…
161;0.007;21;1;23;2;25.178989;2.608696;0.011075_0.011837_0.011571_0.011689_0.012289_;151.686906_53.018854_20.127596_-3.785731_-707.926296_-1136.402027_0.681740_53.018854_19.008979_7.473073_-1.344614_-275.325974_-394.944166_0.370039_20.127596_7.473073_3.278250_-0.419700_-85.872495_-131.461437_0.265971_-3.785731_-1.344614_-0.419700_0.164534_38.157517_37.574663_0.024006_-707.926296_-275.325974_-85.8…
162;0.007;21;1;22;2;25.546572;2.727273;0.010872_0.011200_0.010884_0.011165_0.011822_;150.179567_52.491957_20.118352_-3.749721_-705.850900_-1126.517561_0.686264_52.491957_18.824107_7.468332_-1.334049_-275.355010_-391.867804_0.370727_20.118352_7.468332_3.301593_-0.419212_-86.740252_-131.780491_0.268794_-3.749721_-1.334049_-0.419212_0.166612_38.858125_37.605409_0.025790_-705.850900_-275.355010_-86.7…
163;0.007;21;1;21;2;26.088325;2.857143;0.010561_0.010591_0.010420_0.010773_0.011512_;146.920057_51.419334_20.394458_-3.709398_-694.900523_-1091.677639_0.667845_51.419334_18.469855_7.573834_-1.325342_-273.292899_-380.985782_0.362554_20.394458_7.573834_3.441346_-0.431172_-89.595790_-133.106741_0.272148_-3.709398_-1.325342_-0.431172_0.172204_40.080731_37.412591_0.029304_-694.900523_-273.292899_-89.5…
164;0.007;21;1;20;2;26.347848;3;0.009916_0.009880_0.009801_0.010105_0.010949_;142.976553_50.065111_20.517338_-3.629296_-683.033241_-1057.993996_0.663601_50.065111_18.003008_7.619257_-1.302893_-271.122390_-370.325805_0.358936_20.517338_7.619257_3.554887_-0.437312_-92.421566_-134.198549_0.277246_-3.629296_-1.302893_-0.437312_0.177438_41.477846_37.194267_0.033296_-683.033241_-271.122390_-92.421566_4…
165;0.007;21;1;19;2;26.917822;3.157895;0.009600_0.009507_0.009472_0.009459_0.010607_;162.034972_57.317857_22.313940_-4.139800_-798.240930_-1207.988743_0.816649_57.317857_20.795317_8.367374_-1.496916_-315.221149_-426.175039_0.423337_22.313940_8.367374_3.737489_-0.475299_-101.065429_-145.843685_0.305032_-4.139800_-1.496916_-0.475299_0.197580_46.459046_42.180252_0.032413_-798.240930_-315.221149_-101…
166;0.007;21;1;18;2;28.036302;3.333333;0.009159_0.009243_0.008796_0.009024_0.010190_;173.626144_61.940622_23.973011_-4.489853_-880.311762_-1292.661501_0.927713_61.940622_22.652598_9.057589_-1.638791_-349.177903_-460.053796_0.469576_23.973011_9.057589_4.020408_-0.516503_-111.373783_-156.504098_0.331133_-4.489853_-1.638791_-0.516503_0.218808_51.643826_45.866249_0.034837_-880.311762_-349.177903_-111…
167;0.007;21;1;17;2;28.365985;3.529412;0.008392_0.008687_0.008616_0.008412_0.009779_;195.170270_70.448886_26.351536_-5.090082_-1029.587181_-1462.863019_1.124715_70.448886_26.044549_10.067569_-1.878352_-409.103782_-526.287638_0.552778_26.351536_10.067569_4.339997_-0.569501_-125.614073_-172.430573_0.370042_-5.090082_-1.878352_-0.569501_0.248524_59.236888_52.148271_0.035952_-1029.587181_-409.103782_…
168;0.007;21;1;17;4;34.076441;3.529412;0.008747_0.010184_0.009702_0.008519_0.010523_;194.706059_67.573700_24.054642_-4.342278_-827.830239_-1552.796642_1.280364_67.573700_24.154359_8.968383_-1.533853_-325.710637_-533.494322_0.647909_24.054642_8.968383_3.796290_-0.429550_-91.056865_-161.784860_0.410042_-4.342278_-1.533853_-0.429550_0.183400_44.462810_47.352592_0.024179_-827.830239_-325.710637_-91.0…
169;0.007;21;1;16;2;29.512971;3.75;0.007774_0.008172_0.008087_0.008171_0.009355_;197.590992_71.932755_28.256147_-5.229204_-1082.330899_-1470.424585_1.253248_71.932755_26.831247_10.870234_-1.959186_-437.185809_-535.390975_0.602913_28.256147_10.870234_4.865964_-0.625678_-143.429004_-185.735404_0.410145_-5.229204_-1.959186_-0.625678_0.276256_66.242280_54.606677_0.043016_-1082.330899_-437.185809_-143…
170;0.007;21;1;16;4;34.193028;3.75;0.007885_0.009662_0.009134_0.008130_0.009845_;191.988997_66.589969_24.019293_-4.293951_-819.848635_-1528.953696_1.274695_66.589969_23.796183_8.948708_-1.518762_-323.801705_-525.535476_0.644276_24.019293_8.948708_3.829361_-0.429272_-91.689603_-161.611073_0.413437_-4.293951_-1.518762_-0.429272_0.186559_45.353823_47.288971_0.026760_-819.848635_-323.801705_-91.68960…
171;0.007;21;1;15;2;30.922259;4;0.007311_0.007054_0.007519_0.007974_0.008960_;183.756673_66.796483_27.708488_-4.681027_-1051.797496_-1397.653849_1.423277_66.796483_24.930484_10.653978_-1.779345_-433.210203_-511.370243_0.658028_27.708488_10.653978_4.988974_-0.595872_-153.634099_-189.110194_0.449435_-4.681027_-1.779345_-0.595872_0.280455_69.936768_53.071811_0.051882_-1051.797496_-433.210203_-153.63…
172;0.007;21;1;15;4;34.542945;4;0.007264_0.009335_0.008280_0.007396_0.009449_;192.378081_66.763537_24.012946_-4.265734_-826.216754_-1541.002899_1.323327_66.763537_23.877341_8.953387_-1.512626_-327.288528_-530.296873_0.661623_24.012946_8.953387_3.823006_-0.422946_-92.008396_-162.342473_0.421699_-4.265734_-1.512626_-0.422946_0.189274_46.497630_47.808138_0.028719_-826.216754_-327.288528_-92.008396_4…
173;0.007;21;1;14;2;33.327531;4.285714;0.006898_0.006705_0.006832_0.007459_0.008492_;186.046412_68.640828_32.154552_-4.766054_-1112.888213_-1368.792138_1.702511_68.640828_26.049107_12.534423_-1.875648_-476.586481_-512.765961_0.767361_32.154552_12.534423_6.491073_-0.721246_-198.759212_-218.305627_0.551084_-4.766054_-1.875648_-0.721246_0.340561_84.256110_56.091708_0.067894_-1112.888213_-476.586481_…
174;0.007;21;1;14;4;35.641679;4.285714;0.006980_0.008692_0.007845_0.007016_0.009123_;190.970416_66.388566_24.582329_-4.295773_-832.009648_-1515.916606_1.332585_66.388566_23.791826_9.173018_-1.531419_-332.273852_-523.682350_0.664183_24.582329_9.173018_4.007785_-0.439328_-96.486930_-165.578414_0.435148_-4.295773_-1.531419_-0.439328_0.201596_49.464907_48.639579_0.034193_-832.009648_-332.273852_-96.4…
175;0.007;21;1;13;2;36.543437;4.615385;0.006301_0.006286_0.006359_0.006545_0.007810_;135.415147_49.048455_29.682095_-2.429809_-779.917770_-959.664224_1.897449_49.048455_18.486290_11.495055_-1.055933_-371.134961_-363.933062_0.803756_29.682095_11.495055_7.530836_-0.514028_-217.118523_-207.121250_0.665972_-2.429809_-1.055933_-0.514028_0.338036_84.860972_41.361695_0.110843_-779.917770_-371.134961_-21…
176;0.007;21;1;13;4;37.403197;4.615385;0.006474_0.007865_0.007431_0.006366_0.008273_;197.173216_69.064706_26.901986_-4.641732_-886.995629_-1525.774250_1.365241_69.064706_24.932799_10.085382_-1.674371_-358.557726_-532.837534_0.679869_26.901986_10.085382_4.576677_-0.509240_-111.128471_-178.835927_0.466285_-4.641732_-1.674371_-0.509240_0.235013_56.694150_52.138629_0.042948_-886.995629_-358.557726_-1…
177;0.007;21;1;13;6;39.272776;4.615385;0.006947_0.005826_0.006852_0.006310_0.006888_;252.245127_87.435226_38.490185_-6.228065_-1154.026271_-1835.911691_0.908134_87.435226_31.058063_14.018982_-2.221695_-458.593939_-639.750001_0.538774_38.490185_14.018982_6.792838_-0.849309_-179.644493_-258.610991_0.451990_-6.228065_-2.221695_-0.849309_0.276606_63.744204_59.705484_0.056238_-1154.026271_-458.593939_…
178;0.007;21;1;12;2;40.240068;5;0.005369_0.006143_0.005880_0.005745_0.006821_;131.074920_47.623824_33.878085_-0.879276_-739.702491_-889.478362_2.186979_47.623824_18.192487_13.339477_-0.571511_-394.549039_-348.638956_0.906428_33.878085_13.339477_10.214045_-0.294290_-291.884940_-240.236917_0.831489_-0.879276_-0.571511_-0.294290_0.430784_102.337871_36.968100_0.178596_-739.702491_-394.549039_-291.884…
179;0.007;21;1;12;4;39.609316;5;0.006013_0.007531_0.006773_0.005874_0.007715_;224.634788_79.896057_30.552410_-5.372781_-1054.976330_-1730.863407_1.663810_79.896057_29.247421_11.604032_-1.968988_-427.976539_-613.667318_0.804686_30.552410_11.604032_5.165968_-0.588061_-130.368532_-202.194744_0.529361_-5.372781_-1.968988_-0.588061_0.276383_66.849103_60.086081_0.046339_-1054.976330_-427.976539_-130.36…
180;0.007;21;1;12;6;39.656268;5;0.006076_0.005340_0.006296_0.005921_0.006230_;240.384549_83.177824_37.840093_-5.883871_-1090.715036_-1738.043632_0.340709_83.177824_29.521547_13.764236_-2.104936_-438.067510_-605.940223_0.326574_37.840093_13.764236_6.867919_-0.828875_-177.784592_-253.523770_0.350729_-5.883871_-2.104936_-0.828875_0.274160_63.626546_57.367817_0.073048_-1090.715036_-438.067510_-177.78…
181;0.007;21;1;11;2;48.315785;5.454545;0.005068_0.005713_0.005705_0.005485_0.006203_;121.361526_43.737321_36.335299_2.249481_-612.619938_-788.590012_2.987202_43.737321_16.875973_14.587170_0.496869_-398.828292_-322.029586_1.198110_36.335299_14.587170_13.149606_0.488669_-380.938546_-269.566167_1.186737_2.249481_0.496869_0.488669_0.617321_114.346669_23.635945_0.293855_-612.619938_-398.828292_-380.93…
182;0.007;21;1;11;4;42.029704;5.454545;0.005732_0.006505_0.006319_0.005496_0.007483_;257.111162_93.216806_36.157618_-6.357980_-1283.043026_-1953.784132_2.055732_93.216806_34.745426_13.954036_-2.383504_-527.191796_-707.407726_0.970320_36.157618_13.954036_6.252040_-0.726738_-165.368198_-237.917752_0.627088_-6.357980_-2.383504_-0.726738_0.345653_83.373301_70.806928_0.054454_-1283.043026_-527.191796_…
183;0.007;21;1;11;6;40.566114;5.454545;0.005855_0.004724_0.005612_0.005421_0.005752_;232.348883_80.308418_37.324634_-5.597995_-1058.765535_-1682.283336_0.369733_80.308418_28.495118_13.567320_-2.012186_-429.390605_-587.284341_0.330887_37.324634_13.567320_6.898742_-0.805637_-178.461646_-251.383876_0.357619_-5.597995_-2.012186_-0.805637_0.274918_64.857463_56.113445_0.079934_-1058.765535_-429.390605_…
184;0.007;21;1;10;2;61.203367;6;0.004701_0.005419_0.005158_0.005142_0.005200_;96.677645_32.732561_34.090431_10.212690_-204.710133_-549.828669_3.834022_32.732561_12.451021_13.907824_3.396341_-331.011483_-242.980196_1.472105_34.090431_13.907824_16.388121_3.700626_-500.844899_-281.136340_1.724218_10.212690_3.396341_3.700626_1.778478_80.281526_-25.068971_0.661763_-204.710133_-331.011483_-500.844899_8…
185;0.007;21;1;10;4;46.319321;6;0.005358_0.005382_0.005775_0.005259_0.007176_;246.051807_89.611267_36.493178_-5.687542_-1284.454987_-1910.728620_2.534539_89.611267_33.651535_14.179273_-2.192972_-545.560192_-700.221116_1.145521_36.493178_14.179273_6.615273_-0.687615_-184.446661_-249.185254_0.731369_-5.687542_-2.192972_-0.687615_0.369775_93.407445_71.029050_0.070172_-1284.454987_-545.560192_-184.44…
186;0.007;21;1;10;6;42.126758;6;0.005241_0.004030_0.004970_0.004803_0.005177_;207.974802_71.656181_35.932573_-4.774172_-924.491794_-1484.113299_0.378773_71.656181_25.415620_13.046951_-1.739901_-388.116590_-520.004260_0.320103_35.932573_13.046951_7.106844_-0.744575_-175.986784_-241.278030_0.363785_-4.774172_-1.739901_-0.744575_0.271202_65.398072_50.944713_0.095486_-924.491794_-388.116590_-175.9867…
187;0.007;21;1;10;8;49.987835;6;0.004901_0.005397_0.005292_0.005745_0.004786_;599.335944_207.930892_69.512185_-17.820936_-3529.717448_-4767.562692_1.750995_207.930892_73.432240_25.360136_-6.202640_-1286.373753_-1643.785250_0.983137_69.512185_25.360136_9.931986_-1.754875_-358.927424_-489.364832_0.723259_-17.820936_-6.202640_-1.754875_0.737617_166.085708_169.757073_0.066638_-3529.717448_-1286.37375…
188;0.007;21;1;9;2;79.383057;6.666667;0.004133_0.004401_0.004634_0.004788_0.003938_;1182.154928_580.460224_432.965514_-31.350949_-11351.008641_-6923.681000_9.735535_580.460224_291.977848_221.481680_-17.471340_-6302.978495_-3516.890065_4.917696_432.965514_221.481680_172.204226_-11.906855_-4752.371872_-2569.482595_3.904269_-31.350949_-17.471340_-11.906855_4.401662_935.845223_355.653734_-0.043578_-1…
189;0.007;21;1;9;4;52.206776;6.666667;0.004739_0.004950_0.004778_0.005079_0.006536_;163.854012_58.072359_31.494653_-2.694457_-840.003292_-1247.775434_2.307983_58.072359_21.544829_12.091831_-1.168779_-408.760043_-462.147353_0.995784_31.494653_12.091831_7.297508_-0.468813_-206.626290_-229.226902_0.789970_-2.694457_-1.168779_-0.468813_0.396318_101.216423_52.867237_0.146311_-840.003292_-408.760043_-2…
190;0.007;21;1;9;6;45.617345;6.666667;0.004819_0.003753_0.004321_0.004414_0.004755_;231.394646_80.812505_40.417150_-5.368854_-1112.591421_-1667.287614_0.736192_80.812505_29.031914_14.850043_-1.996523_-468.530290_-593.175867_0.450371_40.417150_14.850043_8.044500_-0.854746_-213.654768_-275.526507_0.449044_-5.368854_-1.996523_-0.854746_0.322936_79.190243_58.692527_0.108221_-1112.591421_-468.530290_-…
191;0.007;21;1;9;8;51.609882;6.666667;0.004272_0.005110_0.004479_0.005026_0.004470_;616.464059_213.948241_70.932169_-18.536680_-3750.015523_-4977.149645_1.798564_213.948241_75.573853_25.879111_-6.459091_-1366.251143_-1717.612735_1.003492_70.932169_25.879111_10.070848_-1.800944_-376.633052_-506.319727_0.745295_-18.536680_-6.459091_-1.800944_0.786297_179.752490_180.255995_0.077348_-3750.015523_-136…
192;0.007;21;1;9;10;53.53597;6.666667;0.004712_0.005233_0.004389_0.003903_0.005307_;842.928723_285.940428_82.288098_-24.323189_-4852.693612_-7801.000614_4.145978_285.940428_98.912819_30.069736_-8.106468_-1664.490098_-2586.097835_1.934157_82.288098_30.069736_11.436497_-1.764192_-333.003851_-603.000718_1.099474_-24.323189_-8.106468_-1.764192_0.965456_218.998120_273.264419_0.015733_-4852.693612_-166…
193;0.007;21;1;8;2;124.232427;7.5;0.003786_0.003745_0.004040_0.004425_0.003617_;8023.546785_4541.868102_2016.904066_-378.510976_-83022.050021_-47208.768752_-25.926336_4541.868102_2597.571844_1169.072187_-219.316487_-48486.607752_-26828.071642_-16.098057_2016.904066_1169.072187_545.749004_-91.964621_-20971.723801_-11469.899795_-9.210059_-378.510976_-219.316487_-91.964621_26.448973_5443.737785_2676…
194;0.007;21;1;8;4;62.040718;7.5;0.003987_0.004828_0.004224_0.004404_0.005800_;190.843619_69.632720_43.010066_-1.694123_-1027.082431_-1398.322502_3.772268_69.632720_26.822963_17.191500_-1.007347_-558.601988_-547.378098_1.578601_43.010066_17.191500_11.705936_-0.446393_-351.457289_-320.357268_1.273082_-1.694123_-1.007347_-0.446393_0.627217_152.474591_61.479344_0.225042_-1027.082431_-558.601988_-351…
195;0.007;21;1;8;6;51.219013;7.5;0.004104_0.003220_0.003794_0.004155_0.004358_;185.640709_64.487769_38.005355_-3.256685_-829.020315_-1293.652902_1.129038_64.487769_23.230344_14.009351_-1.302671_-386.405299_-466.894573_0.559287_38.005355_14.009351_8.853409_-0.639642_-217.217660_-259.247669_0.551671_-3.256685_-1.302671_-0.639642_0.319387_81.433622_46.124615_0.148457_-829.020315_-386.405299_-217.217…
196;0.007;21;1;8;8;54.544068;7.5;0.003564_0.004399_0.003810_0.004409_0.003863_;577.923785_203.007380_76.918855_-18.729544_-3739.634205_-4545.051377_1.298446_203.007380_72.596849_28.242795_-6.652654_-1396.200453_-1596.416991_0.811151_76.918855_28.242795_12.130883_-2.154926_-453.771244_-547.747274_0.735538_-18.729544_-6.652654_-2.154926_0.900555_203.032053_181.676875_0.124460_-3739.634205_-1396.200…
197;0.007;21;1;8;10;54.502846;7.5;0.003837_0.004730_0.003803_0.003507_0.004739_;826.805774_281.314293_85.143716_-24.731181_-4894.135458_-7560.008922_3.893772_281.314293_97.562833_31.064517_-8.280171_-1689.158408_-2519.007487_1.847127_85.143716_31.064517_12.168102_-1.904641_-360.555023_-624.531491_1.121049_-24.731181_-8.280171_-1.904641_1.035943_233.309652_276.999730_0.036233_-4894.135458_-1689.15…
198;0.007;21;1;8;12;57.722315;7.5;0.003670_0.004282_0.003252_0.003121_0.003482_;1766.060976_536.753985_14.242639_-33.231350_-10745.787679_-32050.825578_7.345158_536.753985_174.620064_14.886959_-9.167437_-2900.117560_-8480.494981_2.831169_14.242639_14.886959_10.788190_0.922243_424.848914_1092.001850_0.497085_-33.231350_-9.167437_0.922243_0.848352_296.050595_772.006648_-0.080437_-10745.787679_-2900…
199;0.007;21;1;7;2;499.396111;8.571429;0.003234_0.003459_0.003139_0.003949_0.003518_;33095.644465_19778.692694_3254.677771_-1421.124065_-405415.531583_-377583.183455_-642.471340_19778.692694_11914.688097_2021.769785_-860.678032_-244817.000079_-224846.376816_-404.693148_3254.677771_2021.769785_414.964435_-126.666557_-37644.701222_-33874.786776_-90.143509_-1421.124065_-860.678032_-126.666557_79.149…
200;0.007;21;1;7;4;91.161868;8.571429;0.003174_0.004246_0.003765_0.004253_0.004890_;111.263806_36.287803_35.713132_10.494758_-140.921098_-677.375170_4.895908_36.287803_13.369785_14.191378_3.276517_-341.223239_-288.941538_1.828822_35.713132_14.191378_15.999368_3.317559_-510.596224_-317.864895_2.059966_10.494758_3.276517_3.317559_1.731773_113.108304_-22.517250_0.825111_-140.921098_-341.223239_-510.…
201;0.007;21;1;7;6;63.124792;8.571429;0.003665_0.002909_0.002979_0.003636_0.003871_;120.624144_40.188364_31.609482_1.044862_-273.396625_-743.346408_1.914698_40.188364_14.293942_11.629505_0.121051_-226.991989_-276.133891_0.777669_31.609482_11.629505_9.858285_0.175329_-199.739620_-212.409977_0.822268_1.044862_0.121051_0.175329_0.396238_87.897128_22.806848_0.274782_-273.396625_-226.991989_-199.73962…
202;0.007;21;1;7;8;60.74345;8.571429;0.003113_0.004016_0.003213_0.004084_0.003119_;548.231845_197.500512_89.873134_-19.447286_-3870.914156_-4143.483303_0.840355_197.500512_72.489592_33.673715_-7.165791_-1508.048545_-1504.438446_0.625947_89.873134_33.673715_16.775711_-2.841924_-611.439286_-632.638415_0.751556_-19.447286_-7.165791_-2.841924_1.118484_248.241091_188.920294_0.207767_-3870.914156_-1508…
203;0.007;21;1;7;10;58.638245;8.571429;0.003499_0.004128_0.003417_0.003146_0.004429_;798.696046_276.941631_96.632999_-26.309931_-4992.194977_-6889.225540_3.253806_276.941631_97.783041_35.538411_-9.018897_-1771.445972_-2351.451065_1.638797_96.632999_35.538411_15.210648_-2.452454_-456.237015_-691.396369_1.185590_-26.309931_-9.018897_-2.452454_1.257888_272.744802_283.601223_0.092921_-4992.194977_-17…
204;0.007;21;1;7;12;58.773755;8.571429;0.003429_0.003557_0.002916_0.002631_0.002758_;1856.926676_562.671525_10.791707_-35.996668_-11733.821564_-34232.010401_7.376610_562.671525_182.534437_14.411708_-9.881445_-3153.536692_-9038.267479_2.875211_10.791707_14.411708_11.399634_1.102207_490.615631_1239.248241_0.529276_-35.996668_-9.881445_1.102207_0.947815_331.779126_849.721937_-0.075045_-11733.821564_…
205;0.007;21;1;7;14;66.537571;8.571429;0.004464_0.003710_0.003420_0.003136_0.003067_;1510.881866_422.433393_41.982638_-41.681935_-11586.473499_-25263.913779_6.771346_422.433393_121.865669_15.421949_-11.462227_-3245.670100_-6807.315696_2.241877_41.982638_15.421949_5.552567_-0.632762_-177.814786_-323.446122_0.486495_-41.681935_-11.462227_-0.632762_1.361376_392.137985_767.639462_-0.110757_-11586.473…
206;0.007;21;1;6;2;68981054.82;10;0.002885_0.003132_0.002651_0.003514_0.002872_;94142.505055_63538.032524_14963.713005_-4801.029476_-1327166.326419_-1033521.159976_-6753.217640_63538.032524_43294.694453_10434.873294_-3344.073935_-914358.799531_-699335.529273_-4758.770257_14963.713005_10434.873294_2751.388817_-767.969043_-213377.682687_-158591.480749_-1317.807763_-4801.029476_-3344.073935_-767.969…
207;0.007;21;1;6;4;189.171284;10;0.002694_0.003258_0.003133_0.003889_0.003446_;9385.069797_4760.060533_1112.715510_-395.394735_-100422.174729_-92877.906493_19.037305_4760.060533_2432.834044_579.840414_-202.831883_-51667.347096_-47014.256120_9.721828_1112.715510_579.840414_153.137864_-43.228432_-11329.643668_-10297.726248_2.417631_-395.394735_-202.831883_-43.228432_21.193380_5176.090503_4350.82647…
208;0.007;21;1;6;6;75.932649;10;0.002752_0.002643_0.002469_0.002873_0.002937_;84.432757_25.123309_25.559824_8.473644_348.695878_-380.644550_3.496278_25.123309_8.584929_9.454802_2.493415_-103.551892_-159.178475_1.229393_25.559824_9.454802_11.074027_2.657960_-221.507287_-181.678496_1.482467_8.473644_2.493415_2.657960_1.396706_115.831803_-9.864726_0.783705_348.695878_-103.551892_-221.507287_115.8318…
209;0.007;21;1;6;8;69.704608;10;0.002628_0.002939_0.002408_0.003715_0.002699_;358.965492_127.527986_79.710421_-11.519285_-3203.636399_-2915.228576_-0.105026_127.527986_46.612051_29.650035_-4.474300_-1325.787572_-1075.714720_0.148545_79.710421_29.650035_19.631729_-2.476311_-799.634978_-645.283761_0.507994_-11.519285_-4.474300_-2.476311_1.061209_270.719666_149.189883_0.396968_-3203.636399_-1325.787…
210;0.007;21;1;6;10;68.330886;10;0.003004_0.003824_0.002690_0.002777_0.004094_;1050.310766_380.591689_134.105963_-37.460436_-6998.760573_-8539.831353_3.963614_380.591689_140.229563_51.381579_-13.403585_-2574.025871_-3042.987277_2.054971_134.105963_51.381579_22.122846_-3.670324_-668.085908_-898.580452_1.561585_-37.460436_-13.403585_-3.670324_1.935422_407.621390_383.185694_0.156881_-6998.760573_-25…
211;0.007;21;1;6;12;62.794702;10;0.003181_0.002963_0.002460_0.002277_0.002397_;2091.447407_626.552178_2.362915_-44.274855_-14685.862120_-40691.636687_7.382241_626.552178_200.333489_12.639893_-12.058744_-3937.635679_-10744.919334_2.956033_2.362915_12.639893_12.438278_1.529716_636.964780_1553.984586_0.627282_-44.274855_-12.058744_1.529716_1.260972_442.311792_1089.321768_-0.058534_-14685.862120_-393…
212;0.007;21;1;6;14;68.279416;10;0.003590_0.003204_0.002886_0.002748_0.002415_;1546.493819_425.861087_36.496065_-43.615174_-12601.647737_-28499.990017_6.761740_425.861087_121.013995_13.675551_-11.822922_-3478.897798_-7573.951695_2.230289_36.496065_13.675551_5.159229_-0.488949_-148.277272_-265.533900_0.491064_-43.615174_-11.822922_-0.488949_1.462224_434.880584_884.625181_-0.100187_-12601.647737_-3…
213;0.007;21;1;6;16;75.430853;10;0.002748_0.003430_0.003912_0.002443_0.003698_;2544.578546_684.634316_-48.893159_-61.159291_-18746.204675_-61571.967938_23.837686_684.634316_198.807383_-0.330922_-15.698592_-4834.004004_-15055.044401_6.761352_-48.893159_-0.330922_13.332136_2.272730_740.163169_2724.748331_-0.107867_-61.159291_-15.698592_2.272730_1.726168_541.255745_1638.151259_-0.441876_-18746.20467…
214;0.007;21;1;5;2;147579810.6;12;0.002230_0.002519_0.002266_0.002908_0.002640_;52584.227215_26894.417436_7009.369497_329.545898_-661450.643371_-728146.397206_-22097.536337_26894.417437_14881.485948_4798.926903_-356.894504_-475026.436627_-420404.506539_-15075.362099_7009.369497_4798.926903_2333.402573_-410.805722_-218842.858654_-139022.325436_-7874.584077_329.545898_-356.894504_-410.805722_505.98…
215;0.007;21;1;5;4;357921.7737;12;0.002462_0.002541_0.002553_0.002833_0.003055_;99442.229194_58364.970381_10740.340198_-5153.464145_-1238594.700813_-1181307.764421_-1156.176201_58364.970381_34394.420012_6421.071417_-3037.383245_-730314.599120_-691896.526824_-700.384918_10740.340198_6421.071417_1311.942574_-529.264421_-129510.805080_-121988.993854_-155.429516_-5153.464145_-3037.383245_-529.264421_…
216;0.007;21;1;5;6;4237032.88;12;0.002328_0.002398_0.001959_0.002418_0.002038_;461.475753_146.457003_217.791173_531.507352_-188.970256_-2105.098231_83.447794_146.457003_48.461705_73.847764_178.649797_-544.863464_-766.517692_27.907638_217.791173_73.847764_114.548612_275.482836_-1281.233155_-1231.405191_42.863280_531.507352_178.649797_275.482836_664.793982_-2605.804050_-2887.887973_104.078159_-188.…
217;0.007;21;1;5;8;109.436428;12;0.002495_0.002826_0.002070_0.003169_0.001818_;450.723631_169.659169_123.575204_-12.127760_-5666.050862_-4075.344196_3.167348_169.659169_66.103136_49.076532_-5.473948_-2519.274853_-1624.941989_1.321059_123.575204_49.076532_37.663703_-3.528887_-1840.792846_-1159.918965_1.567216_-12.127760_-5.473948_-3.528887_1.999943_529.912193_228.189580_0.732452_-5666.050862_-2519…
218;0.007;21;1;5;10;83.165732;12;0.002618_0.002614_0.002039_0.002522_0.003764_;865.518912_304.000044_129.133978_-29.255246_-7020.982397_-8260.018255_6.048164_304.000044_108.753341_47.652794_-10.294204_-2571.006265_-2886.208719_2.671034_129.133978_47.652794_23.706343_-3.132124_-832.433711_-1046.716706_2.086441_-29.255246_-10.294204_-3.132124_2.048477_501.885496_406.974673_0.317529_-7020.982397_-25…
219;0.007;21;1;5;12;76.083814;12;0.002645_0.002609_0.001960_0.001954_0.001683_;2829.018710_846.642403_-26.904675_-68.570230_-23701.444343_-58772.128826_7.870151_846.642403_269.383567_7.470676_-18.758362_-6430.729415_-15733.439561_3.514605_-26.904675_7.470676_16.837595_3.001191_1157.465967_2660.857843_1.036154_-68.570230_-18.758362_3.001191_2.181338_775.617997_1757.262533_0.006567_-23701.444343_-6…
220;0.007;21;1;5;14;75.874068;12;0.002994_0.002557_0.002312_0.002115_0.001854_;1538.425960_412.828927_22.703101_-43.918387_-14148.240770_-42736.580492_5.888328_412.828927_114.873206_9.866786_-11.599380_-3807.470036_-11024.991856_2.010939_22.703101_9.866786_4.649500_-0.056984_-38.450982_5.876049_0.510153_-43.918387_-11.599380_-0.056984_1.547096_504.724282_1360.027686_-0.034280_-14148.240770_-3807.…
221;0.007;21;1;5;16;79.203084;12;0.002096_0.003126_0.003088_0.001750_0.003222_;2856.797916_769.021053_-64.210298_-71.710519_-22191.044558_-69961.307691_24.803546_769.021053_222.654615_-3.505104_-18.439008_-5731.677765_-17220.478350_7.100494_-64.210298_-3.505104_14.839265_2.880533_931.838135_3228.907146_-0.087826_-71.710519_-18.439008_2.880533_2.110307_664.639193_1938.093126_-0.452399_-22191.04455…
222;0.007;21;1;5;18;80.529792;12;0.002549_0.003313_0.002349_0.001864_0.002124_;3567.555178_933.119346_-38.165673_-90.796888_-26144.753607_-94359.517282_44.636713_933.119346_260.445208_4.669008_-22.890569_-6731.694418_-22976.907775_13.165939_-38.165673_4.669008_14.997023_2.391970_631.169347_2796.288750_1.341088_-90.796888_-22.890569_2.391970_2.710188_791.070456_2604.942405_-0.731101_-26144.753607_…
223;0.007;21;1;5;20;91.636277;12;0.001869_0.003358_0.002413_0.002057_0.001630_;3582.811705_875.361169_-0.451879_-86.045366_-26545.142093_-107630.715411_52.148131_875.361169_228.140525_12.914757_-20.117637_-6426.336782_-24512.865176_14.878918_-0.451879_12.914757_13.437920_1.591200_354.714323_1950.937350_2.715600_-86.045366_-20.117637_1.591200_2.560754_796.635752_2852.887715_-0.656010_-26545.142093…
224;0.007;21;1;5;22;99.849619;12;0.002912_0.001946_0.002530_0.001765_0.002148_;3152.938649_799.261047_197.800137_-95.029282_-21540.354183_-61682.461657_48.557711_799.261047_208.036245_55.893428_-23.885838_-5673.501129_-15312.602974_13.744615_197.800137_55.893428_20.194281_-4.712835_-1243.770179_-3290.903569_5.677693_-95.029282_-23.885838_-4.712835_3.615657_864.869254_2025.949565_-0.636841_-21540.…
225;0.007;21;1;4;2;250881265.9;15;0.001711_0.002068_0.001846_0.002276_0.002425_;303703356.268247_536132040.965496_797628287.937698_104985163.363031_-19294567014.568752_-4380545884.591435_-3984557860.090887_536132040.950217_946921576.671792_1409018407.136535_185394130.439862_-34087797509.785549_-7736845150.088600_-7038675960.152147_797628287.907654_1409018407.123623_2096739086.588976_275852139.831…
226;0.007;21;1;4;4;191262989.2;15;0.002045_0.002146_0.002019_0.002310_0.002191_;1896554.742096_1162893.028732_658739.631192_108657.477205_-19293226.774141_-17691711.502569_-1441028.204022_1162893.028731_715508.423253_407892.782854_68429.975279_-11678503.476357_-10672410.544248_-895406.063127_658739.631192_407892.782854_235682.216925_41437.224309_-6331123.307875_-5781505.482085_-521972.078773_1086…
227;0.007;21;1;4;6;262138173.9;15;0.001771_0.001900_0.001501_0.002048_0.001709_;82810.423516_47242.167672_21644.658733_-10.952089_-878400.167784_-932242.106596_-10517.670425_47242.167672_27127.024244_12625.541743_59.684102_-492436.902452_-518715.211826_-6165.278615_21644.658733_12625.541743_6139.621456_144.670612_-207584.311400_-216944.842978_-3044.294232_-10.952090_59.684102_144.670612_70.672417…
228;0.007;21;1;4;8;47269745.53;15;0.002013_0.002265_0.001694_0.002797_0.001127_;27777.981941_13105.282084_1629.682748_-973.384027_-304553.235193_-394472.298203_63.391474_13105.282084_6296.574345_915.486117_-429.865281_-136937.797463_-176654.322232_35.340727_1629.682748_915.486117_303.856650_-7.494379_-6168.072970_-8695.545225_11.598601_-973.384027_-429.865281_-7.494379_49.396126_14311.761382_1767…
229;0.007;21;1;4;10;230.322466;15;0.001730_0.002468_0.001697_0.001509_0.002647_;323.960314_92.848521_103.784047_87.415718_2242.081338_-1462.914517_51.732894_92.848521_28.214676_32.454193_25.699972_194.014503_-556.330394_15.185933_103.784047_32.454193_38.257705_29.490626_5.931961_-674.671724_17.586642_87.415718_25.699972_29.490626_25.047419_617.412860_-367.499042_15.392680_2242.081338_194.014503_5…
230;0.007;21;1;4;12;120.026263;15;0.002327_0.002111_0.001554_0.001413_0.001189_;8895.631922_2771.582930_-202.154719_-286.721570_-98623.195520_-196139.604474_10.805696_2771.582930_899.902491_-27.364692_-84.871836_-29154.655297_-57213.499525_5.725719_-202.154719_-27.364692_42.777170_12.572970_4426.538625_8896.404754_2.243913_-286.721570_-84.871836_12.572970_10.787143_3718.583132_7124.314136_0.15796…
231;0.007;21;1;4;14;102.024853;15;0.002230_0.002048_0.001615_0.001832_0.001499_;1970.402647_537.770012_32.471572_-66.858274_-23122.493958_-60679.391598_6.368206_537.770012_151.510746_13.111824_-18.229477_-6411.948083_-16141.324563_2.283169_32.471572_13.111824_5.385136_-0.428607_-226.525014_-321.627529_0.784816_-66.858274_-18.229477_-0.428607_2.829373_961.321316_2265.050672_0.074532_-23122.493958_…
232;0.007;21;1;4;16;99.46412;15;0.001526_0.002750_0.002397_0.001404_0.002611_;4877.262253_1349.748102_-186.328873_-132.650065_-41559.697675_-114709.574633_34.660631_1349.748102_403.653302_-25.308242_-34.851373_-10900.650128_-28918.882520_10.305303_-186.328873_-25.308242_32.081664_7.587972_2460.842024_7180.001394_-0.373122_-132.650065_-34.851373_7.587972_4.196179_1326.071414_3434.447994_-0.604177_…
233;0.007;21;1;4;18;93.068382;15;0.001856_0.002654_0.001751_0.001253_0.001545_;5175.027635_1445.550626_-0.530755_-154.983138_-40072.099024_-95856.842903_51.683086_1445.550626_422.854856_17.861392_-42.130884_-11087.537617_-25442.322488_16.489755_-0.530755_17.861392_19.236370_2.228481_483.719871_1539.000706_2.845970_-154.983138_-42.130884_2.228481_5.370059_1407.913336_3086.363408_-0.812869_-40072.0…
234;0.007;21;1;4;20;98.563113;15;0.001638_0.002527_0.001731_0.001313_0.001177_;3692.991755_897.222621_8.879524_-96.631744_-30909.895383_-117236.006166_46.710273_897.222621_230.612952_13.983858_-22.519677_-7455.593006_-26832.130531_13.569530_8.879524_13.983858_12.920044_1.670851_352.293570_1660.559995_3.222718_-96.631744_-22.519677_1.670851_3.244440_1034.647448_3419.284844_-0.382574_-30909.895383_…
235;0.007;21;1;4;22;106.089761;15;0.001999_0.001462_0.001960_0.001419_0.001636_;3001.952968_764.780889_226.752269_-89.748739_-21839.763203_-59112.892005_52.092399_764.780889_199.358855_62.394568_-22.875922_-5833.130010_-14846.732498_14.449340_226.752269_62.394568_23.575443_-5.618005_-1563.635462_-3990.367238_6.426672_-89.748739_-22.875922_-5.618005_3.624424_926.158844_1956.678179_-0.563541_-21839…
236;0.007;21;1;4;24;103.379526;15;0.001727_0.002515_0.001651_0.002189_0.001752_;2637.411582_639.713601_76.107962_-71.279081_-16918.519910_-54515.433402_23.286748_639.713601_164.216647_28.108244_-16.574081_-4168.399452_-12404.562145_6.988813_76.107962_28.108244_15.010836_0.015442_-55.863829_-344.024508_2.915651_-71.279081_-16.574081_0.015442_2.755516_728.448819_1733.051567_-0.036469_-16918.519910_…
237;0.007;21;1;4;26;107.48738;15;0.001577_0.001871_0.001735_0.001313_0.000966_;6708.236508_2482.187569_382.672691_-58.477166_-11132.215657_-59127.368293_48.154213_2482.187569_1075.318098_255.611658_-16.084179_-1576.198169_-6495.950599_19.630401_382.672691_255.611658_110.535043_2.354113_2126.607495_8390.129784_4.793682_-58.477166_-16.084179_2.354113_1.229346_453.531966_1230.833664_-0.113120_-11132…
238;0.007;21;1;4;28;107.859549;15;0.001639_0.002909_0.002039_0.001907_0.001098_;883.759435_183.261517_76.569846_-23.199170_-1275.401504_-18697.113109_-5.253890_183.261517_42.533848_19.276581_-6.341266_-1130.354324_-3982.786788_-0.366806_76.569846_19.276581_11.514997_-1.607401_-248.330693_-1287.329940_-0.255511_-23.199170_-6.341266_-1.607401_2.404920_712.238049_834.441372_-0.234784_-1275.401504_-1…
239;0.007;21;1;4;30;125.988048;15;0.002486_0.002310_0.001913_0.001094_0.001476_;5234.519165_783.492058_-471.770726_-128.038024_-34071.349959_-179442.694105_3.073338_783.492058_316.702173_107.886853_-7.934036_-837.001541_-747.068387_-4.936958_-471.770726_107.886853_212.626578_24.962557_8793.596661_40927.203651_-7.867562_-128.038024_-7.934036_24.962557_4.962173_1709.479933_6325.171216_-1.188001_-34…
240;0.007;21;1;3;2;3.49E+11;20;0.001274_0.001581_0.001523_0.001786_0.001882_;1266390291710.715600_1165505904527.582800_-39786211027.367043_-1388693616470.670900_32297471041914.562000_158212083772.458770_16454104840500.998000_1165506842263.069800_1074085384464.166600_-35218727858.261261_-1245095413994.622600_29646650521362.219000_140055069961.776890_14834302907683.535000_-39785159861.501633_-35217…
241;0.007;21;1;3;4;1.24E+11;20;0.001863_0.001516_0.001207_0.001618_0.001371_;-32077293223160.598000_-44322871194467.031000_-98637346172658.359000_-240670928220920.280000_621590975636512.120000_155267175155624.660000_2533301097365517.500000_-44322898900830.250000_-61242640778068.094000_-136289999530707.120000_-332544001032855.87000;2.194273_1.607190_1.319307_1.726644_1.201001_;522369.4397;0.312718…
242;0.007;21;1;3;6;1.35E+11;20;0.001451_0.001603_0.001066_0.001699_0.001130_;-21594705340641.406000_-33224560802827.754000_-33045435987827.055000_-252097172648047.910000_-615533465693886.120000_-24145669260064.883000_1643233048978298.000000_-33227436845917.391000_-51107517965531.242000_-50831449807734.562000_-387774022943867.37000;1.809098_1.589523_1.519234_1.470325_1.813301_;23081.98337;0.276981…
243;0.007;21;1;3;8;369606167.3;20;0.001819_0.001548_0.000946_0.001875_0.000678_;4106334.010623_2441367.523536_1403130.056487_638254.618781_25868129.399784_-9116508.568768_-2982787.468694_2441367.523540_1453371.553073_836261.321336_379587.522101_15339849.666862_-5384420.222180_-1775843.282961_1403130.056500_836261.321343_483368.887336_220921.902240_9147329.658294_-2892847.085812_-1029192.155198_63…
244;0.007;21;1;3;10;55812830248;20;0.001409_0.001631_0.001257_0.000978_0.001271_;1658477.003952_1170185.709405_457748.968103_72275.132211_-449037.039201_-6441024.286599_-199119.600370_1170185.709405_826595.015092_324381.632643_51396.742474_-261071.598428_-4498356.645189_-141068.112873_457748.968100_324381.632641_129646.224518_21428.850343_87149.966075_-1653788.959617_-56689.940495_72275.132209_51…
245;0.007;21;1;3;12;2083973.46;20;0.001698_0.001687_0.001233_0.001134_0.000627_;66647.248801_24931.309186_12217.144234_6145.841883_156816.678542_-646286.947356_-11195.088254_24931.309186_9416.192547_4682.628487_2345.999225_65493.483912_-226668.819244_-4258.812391_12217.144234_4682.628487_2397.512575_1214.774844_44700.306690_-92574.773829_-2164.872498_6145.841883_2345.999225_1214.774844_643.669703…
246;0.007;21;1;3;14;291738420.5;20;0.001495_0.001723_0.001268_0.001187_0.000728_;36445.204136_11616.843375_6328.584747_4173.766754_245469.764620_-557431.036532_1652.452449_11616.843375_3790.648761_2149.476786_1404.103018_91248.719708_-151763.725171_544.994114_6328.584747_2149.476786_1303.580537_844.269457_64584.833156_-54878.264753_315.573259_4173.766754_1404.103018_844.269457_554.469289_43012.29…
247;0.007;21;1;3;16;155401523.6;20;0.001198_0.002303_0.001543_0.001101_0.002031_;15924.920581_5311.526801_3242.719149_1191.878030_48307.919359_-120077.396973_1834.465414_5311.526801_1784.039567_1097.720299_402.273762_16111.346729_-39360.493971_619.381529_3242.719149_1097.720299_688.066245_258.889588_12111.486965_-22285.788439_391.293415_1191.878030_402.273762_258.889588_106.673547_7129.209743_-67…
248;0.007;21;1;3;18;452.07011;20;0.001588_0.001279_0.001133_0.001024_0.000834_;22838.504862_7546.179746_1989.213554_-669.091402_-209355.051010_-331770.734857_501.654951_7546.179746_2540.359806_728.887492_-198.567732_-65116.640631_-104815.874697_194.025575_1989.213554_728.887492_300.814739_-8.366629_-8197.721820_-19466.011319_101.236183_-669.091402_-198.567732_-8.366629_43.961625_11395.208474_1382…
249;0.007;21;1;3;20;256.230842;20;0.001304_0.001517_0.001195_0.000809_0.000899_;10042.892895_2794.950417_1368.431220_99.391805_-50046.173781_-160681.301254_753.017451_2794.950417_782.779094_384.621032_26.194264_-14754.850237_-44850.905077_209.849924_1368.431220_384.621032_190.557824_13.631455_-7104.288782_-21740.595420_104.263797_99.391805_26.194264_13.631455_2.994689_178.039507_-1244.194412_9.14…
250;0.007;21;1;3;22;216.219912;20;0.001549_0.001255_0.001224_0.000848_0.001318_;7675.076962_2160.775894_1276.208647_3.698499_-27884.398644_-104256.707920_480.661020_2160.775894_613.070526_363.727524_-0.026806_-8535.138530_-29405.296074_135.940038_1276.208647_363.727524_218.022695_1.183489_-4866.676534_-17122.789316_82.263759_3.698499_-0.026806_1.183489_2.043479_589.185111_244.742292_2.014161_-278…
251;0.007;21;1;3;24;227.07598;20;0.001471_0.001802_0.001275_0.001403_0.000993_;3310.262866_834.248969_118.219830_-117.223112_-30127.091807_-68765.914117_17.400933_834.248969_219.786799_40.216158_-28.820290_-7734.985059_-16571.422152_5.908415_118.219830_40.216158_21.368821_0.277390_8.761035_-789.239662_4.515134_-117.223112_-28.820290_0.277390_6.726531_1879.808834_3047.365012_1.024249_-30127.091807…
252;0.007;21;1;3;26;126.355049;20;0.001324_0.001357_0.001277_0.000956_0.000631_;6982.246568_2507.274440_358.504861_-64.814059_-13590.519865_-70419.266312_50.811642_2507.274440_1173.906615_351.126381_-5.811799_3068.530678_4487.553294_24.670015_358.504861_351.126381_210.046340_14.345284_7532.739808_21768.967445_9.368446_-64.814059_-5.811799_14.345284_2.908050_1211.770082_2942.372877_0.476493_-13590…
253;0.007;21;1;3;28;118.989835;20;0.001046_0.002587_0.001285_0.001240_0.000772_;867.762343_177.475928_75.130543_-20.584286_-678.073508_-18060.093909_-5.478225_177.475928_41.644696_19.047478_-6.465178_-1295.952394_-3923.077006_-0.282056_75.130543_19.047478_11.483828_-1.606891_-299.146902_-1277.655375_-0.210435_-20.584286_-6.465178_-1.606891_2.985065_958.899549_884.512097_-0.318264_-678.073508_-129…
254;0.007;21;1;3;30;156.480307;20;0.001614_0.001754_0.001368_0.000735_0.000804_;6855.989816_743.912719_-919.577677_-224.885002_-70681.752268_-353120.917749_29.991769_743.912719_259.111092_69.837310_-10.217818_-2058.374891_-7045.784827_-3.410622_-919.577677_69.837310_298.041351_48.507935_17450.243669_79487.975355_-13.835209_-224.885002_-10.217818_48.507935_10.387508_3737.096840_14958.903396_-2.661…
255;0.007;21;1;3;32;154.034911;20;0.001779_0.001455_0.001542_0.001309_0.000552_;7555.752613_2858.292321_521.718832_-65.221892_-6985.606854_-37812.785151_-52.880061_2858.292321_1189.155133_264.798311_-23.287599_-2062.542081_-3147.675539_-17.907991_521.718832_264.798311_98.479261_1.692364_3442.607248_6456.964285_-10.198275_-65.221892_-23.287599_1.692364_2.087367_1014.979308_1036.667083_-1.412430_-6…
256;0.007;21;1;3;34;159.417986;20;0.001440_0.001836_0.001559_0.000828_0.001512_;7392.587539_690.013833_-1044.101373_-253.394459_-63449.007073_-439804.379512_74.306641_690.013833_200.022489_34.672141_-16.532389_-4028.521871_-15562.340747_-2.806966_-1044.101373_34.672141_298.816341_50.458276_15285.960064_91373.397160_-35.422831_-253.394459_-16.532389_50.458276_11.889572_3826.374095_17951.314662_-8.…
257;0.007;21;1;3;36;149.29781;20;0.001307_0.001534_0.001358_0.001010_0.000663_;10025.561163_4915.731401_1573.201129_-60.255508_12227.794769_110694.329719_-126.255615_4915.731401_4593.512041_2288.705372_27.488573_43642.134873_339617.682398_-103.614468_1573.201129_2288.705372_1339.804449_39.406858_35263.414475_219951.359374_-74.384082_-60.255508_27.488573_39.406858_4.222958_2644.789287_7830.940000_…
258;0.007;21;1;3;38;165.065013;20;0.001238_0.001433_0.001396_0.001036_0.001381_;19393.323924_1514.376225_-3602.582763_-595.265436_-92148.792322_-1087769.097417_172.079282_1514.376225_782.688144_387.737805_-31.284331_-5566.316099_10437.516581_-5.540521_-3602.582763_387.737805_1437.089082_148.879892_33563.886774_310894.468443_-89.452809_-595.265436_-31.284331_148.879892_24.589401_6498.205593_38692.…
259;0.007;21;1;3;40;153.830683;20;0.001538_0.001787_0.001072_0.000690_0.001030_;6897.048268_2704.206733_639.652245_-71.501900_-13873.034264_-29165.755957_-63.005837_2704.206733_1137.899419_287.615358_-30.239184_-8469.895921_-4078.519832_8.649257_639.652245_287.615358_117.408496_1.225363_4843.700352_5229.100670_-54.486140_-71.501900_-30.239184_1.225363_2.959236_1876.065642_1028.982216_-13.024374_-…
260;0.007;21;1;3;42;213.235701;20;0.001173_0.001719_0.001466_0.000802_0.000722_;19080.951323_1682.289059_-2748.874266_-577.364967_-93131.236439_-1207881.419781_321.143042_1682.289059_808.208719_434.222546_-27.606385_-4547.430159_16366.921011_-20.936561_-2748.874266_434.222546_1260.368872_156.076488_49793.280809_330133.663640_-281.721761_-577.364967_-27.606385_156.076488_32.967490_12302.091336_494…
261;0.007;21;1;3;44;413.294064;20;0.001293_0.001377_0.001084_0.000885_0.001366_;73739.215354_14613.170691_-7727.740021_-3300.257430_-248278.662871_-1464859.421653_2228.068612_14613.170691_3940.124948_-342.264148_-657.288270_-73224.873763_-240251.724020_510.797149_-7727.740021_-342.264148_2769.808664_498.040272_78837.792870_241129.192391_-624.387694_-3300.257430_-657.288270_498.040272_189.039962_3…
262;0.007;21;1;3;46;328.044169;20;0.002169_0.001330_0.001233_0.000686_0.001314_;22549.338968_3922.025610_-1209.440956_-406.203156_-45572.087696_-638214.477649_137.561683_3922.025610_2883.291636_1872.580825_-0.786394_21889.892571_144331.387615_-317.638416_-1209.440956_1872.580825_2319.545697_154.491204_85105.882591_303262.678299_-820.422865_-406.203156_-0.786394_154.491204_25.872459_14461.197868_2…
263;0.007;21;1;2;2;1819967655;30;0.000987_0.001255_0.001320_0.000862_0.001094_;1023012943679709.100000_-792358426121941.750000_32037346667572956.000000_10071837840172238.000000_-69866624781469152.000000_-11829504790396632.000000_94334335001796080.000000_-967451915943864.620000_-4314863260746245.000000_63543979939454288.000000_14185948195920348.000000_-207514822271771140.000000_-24275473717618648.…
264;0.007;21;1;2;4;9785367817;30;0.001478_0.001027_0.000904_0.000847_0.000769_;-27781433452288156.000000_-41374532702011312.000000_23903509402909428.000000_-65539780950135992.000000_-804745511623762820.000000_-20480440914354452.000000_329512932564067460.000000_-41474653716379200.000000_-56223050859816840.000000_28042426554194964.000;2.082744_1.890669_1.498169_0.590929_1.244054_;155029212.4;0.2892…
265;0.007;21;1;2;6;432423389.7;30;0.000990_0.001152_0.000769_0.000877_0.000834_;3146402974799634.000000_-1556321276224010.000000_902220971731666.620000_-2435158873664867.000000_71375898511975032.000000_-6614614066083523.000000_8398534984817165.000000_-1456823704393092.500000_2037519340709273.700000_-2584664149108364.500000_2419272482344467.000000_-33528975453982584.000000_2268493644126926.000000_…
266;0.007;21;1;2;8;315216111.5;30;0.001191_0.001244_0.000784_0.001110_0.000463_;-1718116953252856.000000_-1651218608954180.500000_-2644594599834082.000000_-609662947755246.870000_69740684228215688.000000_20743939589392376.000000_2662215847677101.000000_-1647085989032815.700000_-1583447614995376.500000_-2562573008425681.500000_-595651;2.245665_1.605890_2.262885_1.579622_1.733209_;1293153.61;0.2884…
267;0.007;21;1;2;10;145038882.7;30;0.001086_0.001335_0.000891_0.000647_0.000816_;-800591717768589.250000_-1240705122204412.500000_-4324058348435097.500000_248089176979526.340000_28365393715420392.000000_3388282773654457.500000_838006229099294.250000_-1208362421758388.700000_-1574615302002999.500000_-4589973838220298.000000_-4632167319;2.686447_2.836827_1.953216_1.505793_1.966904_;818131.1827;0.27…
268;0.007;21;1;2;12;91699128.96;30;0.001364_0.001455_0.000750_0.000440_0.000508_;-3339449872360.957500_-36066558328779.391000_53402537709495.570000_23158781083733.125000_-26935823879002.180000_71112545124965.766000_-385740697786668.690000_-35758056454580.383000_-222016208675186.560000_284768026101107.370000_65234254020991.547000_-2382;2.128438_2.520412_1.784098_2.302602_1.316863_;613481.6303;0.23…
269;0.007;21;1;2;14;167379930;30;0.001166_0.001295_0.000866_0.000749_0.000319_;-341245424218534.620000_365828955105658.870000_-807448020468635.370000_-82491233468023.766000_-15116400004338242.000000_-1077534064569739.200000_2687222062235843.500000_363453127955344.000000_-349217365858311.190000_843557452296648.000000_205347566088240.;2.060632_1.570491_2.111507_1.226404_1.164750_;1229005.466;0.1977…
270;0.007;21;1;2;16;196838551.7;30;0.000880_0.001463_0.001166_0.000800_0.000756_;-59164297212007.586000_-23618857456090.398000_91686126065715.016000_-163793787730492.940000_-7756883833032900.000000_-990088537088353.370000_704457822430650.370000_-25508996090891.137000_27350675474626.168000_125006728051765.620000_-117534453063928.560000;2.130636_2.921883_1.681217_1.475545_2.560922_;1349155.572;0.30…
271;0.007;21;1;2;18;3138643238;30;0.001324_0.001156_0.000735_0.000795_0.000321_;1065866931191776.200000_1002163799585350.500000_943233961718526.120000_971512369808353.620000_11134903832344988.000000_-1728548669290880.000000_-2506241211254784.500000_1002173987380065.200000_942304491020909.500000_886901149603971.370000_913311173482040.870000_10464763598572756.000000_-1625658916401035.700000_-235616…
272;0.007;21;1;2;20;56417811.63;30;0.001024_0.001134_0.001045_0.000412_0.000534_;-38980940213387.766000_-42983110012078.508000_6059538558325.970700_-96006134280791.625000_-1088411536615952.000000_74483622147204.703000_163249628056319.310000_-42980664979834.906000_-43898092732097.789000_12996418687238.131000_-107901741195074.620000_-15;1.966265_1.883264_1.395234_1.418972_1.546254_;1294552.004;0.22…
273;0.007;21;1;2;22;1597487370;30;0.000959_0.001126_0.000931_0.000519_0.000594_;-524750252699614.060000_-598637426640554.500000_-221969593082951.280000_-247001920606297.090000_3775388731480133.500000_2306161210615276.000000_393542243962328.500000_-598637418179113.620000_-682928180650338.870000_-253224112789373.840000_-281780986384617;2.333320_1.459788_1.933652_1.747600_1.250122_;84125.32994;0.553…
274;0.007;21;1;2;24;21968740606;30;0.001081_0.001568_0.000890_0.000762_0.000504_;18349075156940.070000_17338587327768.562000_5685593991986.021500_6577018044074.405300_-181949216995742.560000_-93169159614000.109000_-13575859843277.730000_17338587349891.863000_16383750194559.799000_5372488852316.104500_6214822873957.004900_-171929260732450.750000_-88038303103049.562000_-12828239315293.324000_568559…
275;0.007;21;1;2;26;6808124.898;30;0.001024_0.001020_0.001054_0.000544_0.000235_;74692018.017074_-139978378.032266_49517643.888146_-105163492.524204_22422505156.676521_8415680694.875546_466381838.697192_-139978378.197836_325393319.125122_-103814968.294558_241874475.488832_-49535099527.986168_-18778631785.048210_-1059636480.767376_49517643.917715_-103814968.240191_34768496.706453_-77535185.031763_…
276;0.007;21;1;2;28;126714726.7;30;0.000819_0.001517_0.000795_0.001056_0.000437_;-2924661297787665.000000_-1586034246935716.200000_-900726164141160.620000_-2552573367007124.500000_-82644405117403936.000000_10979143569440576.000000_-6710931.202130_-1824225730445294.700000_-729950773787439.000000_-475364745911691.190000_-115875486919173;2.012093_2.106315_1.935299_2.351883_1.278905_;3907987.794;0.21…
277;0.007;21;1;2;30;6503368580;30;0.000972_0.001238_0.000929_0.000497_0.000309_;96587129880.011826_67932185038.700829_48737878961.645737_954366846479.029660_3056529837758.511700_-202869340339.037200_404687001465.696110_67932183664.123207_47798088831.252663_34294472885.230225_671536908202.507690_2149053182462.586200_-142751309668.738860_284762405291.014100_48737877861.885284_34294472805.355949_246…
278;0.007;21;1;2;32;13363061.51;30;0.001089_0.000981_0.001368_0.000415_0.000455_;3138837380.098882_137323018.680676_1121602082.123576_-426090566.238513_229958706953.433840_57630181052.901535_111.561436_137323022.138699_10012215.328417_47528108.773813_-16593028.697852_9476201392.759514_2334589364.956626_16.394575_1121602080.756829_47528107.478361_401415322.512545_-153051736.891958_82402854523.7786…
279;0.007;21;1;2;34;1.10E+11;30;0.000932_0.001672_0.000934_0.000484_0.000906_;2255401095.069990_3160215427.640689_6855814350.787408_-1630280069.978728_-87417840286.984985_-15355375633.445499_616033781.227045_3160215421.869522_4442642282.647054_9636689981.038303_-2296856777.022540_-123555465917.509280_-21592782475.041637_868793300.846211_6855814338.930147_9636689981.967554_20904131044.654408_-4981…
280;0.007;21;1;2;36;6902424817;30;0.001094_0.001258_0.001019_0.000543_0.000323_;3189707378.689496_3066681574.761434_2039970715.576367_141288346.748112_104059010380.833560_38127577267.918617_-576290345.438667_3066681573.554274_2954315620.266086_1967356562.999366_136171319.221571_100300495146.969380_36907639582.223404_-555891144.810433_2039970713.615928_1967356561.886540_1313055290.190424_91007290.…
281;0.007;21;1;2;38;100713.5663;30;0.000834_0.000976_0.000884_0.000419_0.000662_;303627447.992610_-15329780.952961_18558681.769652_-28167830.135069_23970558671.860470_2840193632.068129_-845878397.500491_-15329780.742802_1391313.255828_-922474.389290_1736979.032308_-1452137316.207133_-268796815.073135_51837864.655341_18558681.774598_-922474.402386_1134709.093681_-1714294.361762_1459464346.483095_1…
282;0.007;21;1;2;40;39456866253;30;0.001265_0.001108_0.000761_0.000305_0.000683_;2539306103.125979_1745505334.262798_980861896.483006_-105421132.194997_93324178575.150528_57710508191.835205_-184932784.780984_1745505335.432948_1202225955.644874_677147207.715223_-73083309.708304_64459521516.830711_39981856530.462151_-127995763.831996_980861898.418284_677147208.593515_383670621.628139_-41780041.7869…
283;0.007;21;1;2;42;1386551.271;30;0.000914_0.001204_0.000659_0.000372_0.000403_;601990328.871235_621737657.931519_373884691.554888_18798531.711906_16260741459.531933_5166669247.581940_-159243635.825102_621737657.992849_644623399.670937_387968612.161467_19443968.213759_16824371162.370153_5409912481.312264_-164943036.319979_373884691.636650_387968612.207822_233996471.012240_11756032.040727_1015812…
284;0.007;21;1;2;44;1596722178;30;0.001124_0.001044_0.000788_0.000669_0.000916_;840795759.766577_669346732.089715_378795886.920000_16967160.600115_23518720210.296261_6894299036.703799_-170989236.154511_669346732.023057_539244435.314206_305352952.509952_13471198.075560_18779515545.036098_5764519700.916160_-137114968.510856_378795886.832751_305352952.470506_173352343.121262_7661485.950729_106753844…
285;0.007;21;1;2;46;2003693416;30;0.001252_0.000919_0.000694_0.000408_0.000788_;311402431.916315_235655401.201657_142398983.262566_8186482.849273_8948682530.340010_2099095930.578755_-83337842.769176_235655401.310476_181757603.547622_109885258.530461_6182201.407554_6787011606.261204_1735979529.354935_-63484091.730277_142398983.331531_109885258.532871_66647360.263352_3762306.010718_4123490540.92682…
286;0.007;21;1;2;48;33632779.39;30;0.000793_0.000919_0.000732_0.000480_0.000492_;512501050.988260_322113989.221920_188054772.767364_12502718.601564_14955985715.317198_2372987391.172846_-116218748.302207_322113989.268749_209457662.164129_122291901.981299_7811804.084829_9431309252.387827_1873384338.130698_-73825760.510604_188054772.788931_122291901.977688_71627262.187924_4589337.817521_5533876882.6…
287;0.007;21;1;2;50;34209.4664;30;0.001040_0.001033_0.000897_0.000781_0.000594_;393069330.933523_276352164.367880_149567411.499010_7474051.696643_10578163878.293934_1760340603.206191_-92396711.650163_276352164.461540_201309755.890137_108591371.521830_5150188.706598_7400877018.526455_1550608805.812388_-65250145.000532_149567411.546509_108591371.519591_58771258.196680_2811229.988033_4027269489.1331…
288;0.007;21;1;2;52;82141764.75;30;0.000859_0.001082_0.001148_0.000323_0.000460_;91355431.590384_21559980.522772_21809831.067665_-2637867.132382_5584646855.007596_2278857551.637080_-38775796.538016_21559980.518790_5233471.968147_5389153.133454_-668609.138313_1371300692.052536_624085583.257128_-9611937.914181_21809831.053966_5389153.131178_6107527.842494_-839430.441466_1570499948.948755_836353883.…
289;0.007;21;1;2;54;14336.9936;30;0.001000_0.001024_0.000753_0.000412_0.000441_;425582960.922229_81001453.863671_67416498.800702_10713586.871960_16636585936.348423_-4482174370.783918_-157265997.570761_81001453.866897_15435489.936856_12875299.419919_2043851.877813_3172703330.903625_-846712432.150546_-30001936.786384_67416498.846335_12875299.428096_11227325.501068_1772415.977203_2749366199.856528_-…
290;0.007;21;1;2;56;79245011.88;30;0.000948_0.000982_0.000886_0.000594_0.000360_;269982839.458156_165678322.233212_87612200.316652_5009860.361804_7421149891.465051_298692625.121769_-77302050.115287_165678322.203546_107793084.311702_56293554.432797_2924924.408640_4445729795.161304_480394132.186904_-46782787.795263_87612200.301239_56293554.432964_29578757.717889_1576156.838213_2376150497.590859_222…
291;0.007;21;1;2;58;10500.45504;30;0.000928_0.001807_0.000884_0.000310_0.000341_;89492972.464400_24261376.674224_20312427.012858_3209363.963408_3862364165.017018_-463581903.249505_-53324295.302916_24261376.676132_6773461.210612_5770367.027682_892968.173337_1069498885.023667_-81034705.074296_-14808433.943592_20312427.015854_5770367.028060_5014235.778470_769804.077465_916917965.192309_-38806056.455…
292;0.007;21;1;2;60;111334070.6;30;0.000878_0.001002_0.000942_0.000332_0.000542_;684718.286137_946.188966_25086.479261_-18676.517120_56407444.971423_-80134.892135_-396401.568972_946.188965_2233.275604_-2.380280_6170.885329_-249963.268121_-84336.255380_22027.605705_25086.479261_-2.380280_930.042593_-802.589210_2067278.986905_-3380.415185_-14950.857264_-18676.517122_6170.885329_-802.589210_17740.94…
293;0.007;21;1;2;62;32986.72483;30;0.001257_0.000981_0.000974_0.000448_0.000455_;1895313413.633184_1343567438.127226_298774605.424017_3824828.299612_17795305000.753056_7503054517.793850_-144453889.123024_1343567438.135360_953064528.508865_212067575.407176_2712301.318936_12623582593.064178_5348555794.573708_-102503708.835541_298774605.432372_212067575.411816_47318619.925532_613076.992448_282448649…
294;0.007;21;1;2;64;104523058.1;30;0.000868_0.001184_0.000928_0.000586_0.000194_;1044317962.214795_577542153.813981_200372837.320387_7395964.611303_20353259900.841343_4716586257.910865_-147691146.319657_577542153.793901_320841550.553866_111118227.967493_4044108.558094_11204004721.111355_2728236721.698934_-81374367.034180_200372837.321183_111118227.971789_38660861.246636_1424967.475897_3922489296.…
295;0.007;21;1;2;66;259757758.3;30;0.001357_0.001306_0.000662_0.000481_0.000205_;616176704.932429_110073153.951045_73952344.456066_14913746.294829_24465253027.918938_-14038998348.554956_-360137172.875180_110073153.968208_19842771.611339_13474880.223054_2692549.228751_4413878631.450493_-2418404592.811905_-64991195.322729_73952344.484852_13474880.226135_9306724.078434_1840839.636446_3013857755.9994…
296;0.007;21;1;2;68;26866.88533;30;0.000911_0.001127_0.001005_0.000463_0.000653_;2323166825.149751_823370266.148442_307942812.248956_15299341.743420_60892162703.459358_9312254058.435734_-329909203.720168_823370266.149204_291947993.186190_109176028.904017_5418334.939101_21578546267.781437_3327431021.567102_-116917384.767177_307942812.282833_109176028.915924_40978170.778615_2037162.178774_811860449…
297;0.007;21;1;2;70;20998.00033;30;0.001116_0.001006_0.000910_0.000535_0.000223_;1867093008.502403_328697727.677943_245268288.387616_51086690.395952_82059505791.412308_-43335230991.992065_-1253659067.089673_328697727.690091_57975653.622262_43364456.061185_9016842.140961_14473421685.973148_-7573709283.141864_-221151848.737606_245268288.405912_43364456.062808_32578523.731334_6761196.472023_10838539…
298;0.007;21;1;2;72;21892.39179;30;0.001148_0.001508_0.000886_0.000507_0.000386_;49241619.094636_1307396.165317_1457326.716968_2270319.045607_4556993254.517387_13149286.597274_-87674531.347479_1307396.165306_34982.596320_39011.185542_60483.496035_120831650.300034_419715.862195_-2335905.314227_1457326.716955_39011.185542_43506.522164_67437.558861_134680226.291839_470257.126613_-2604073.337855_2270…
299;0.007;21;1;2;74;30180.84993;30;0.000870_0.001081_0.000828_0.000361_0.000444_;606697349.125985_416795450.363062_130938099.931786_2810767.316907_9733525701.064343_2193923858.897564_-124142724.626184_416795450.355419_287397019.983677_90123590.995922_1892530.018748_6636832797.662179_1565813010.453329_-84707085.248381_130938099.929924_90123590.996292_28456726.379205_619156.582420_2119617288.379956…
300;0.007;21;1;2;76;150962220;30;0.000942_0.001136_0.000739_0.000397_0.000459_;143003659662.659820_23733008526.217846_16444537898.262558_2902265148.206566_6304056387509.226600_-3670061429798.872100_-74393647290.936340_23733008525.725742_3939044300.230659_2729535438.706427_481692609.672304_1046282821962.444900_-608946968530.454710_-12347139233.078438_16444537896.883865_2729535438.534224_1891572039…
301;0.007;21;1;2;78;45148.90982;30;0.000958_0.001236_0.000816_0.000779_0.000568_;8426275331.790719_1306521013.733486_1382448169.318086_321534300.060211_484682785800.873290_-186157427526.175600_-7343624585.978190_1306521013.727840_202595303.232244_214389482.721326_49860627.153113_75155489873.729980_-28854609960.733128_-1138738317.673954_1382448169.268183_214389482.714514_227082768.768341_52827130.…
302;0.007;21;1;2;80;67443.08123;30;0.000839_0.001067_0.000991_0.000491_0.000487_;15823131179.354273_3177390823.495164_3173718822.751953_574542614.879785_880940327792.622560_-296733238170.358090_-15674390243.083639_3177390823.448521_638116646.479335_637482508.713067_115394700.666321_176915493049.501590_-59556206159.967636_-3147929516.418742_3173718822.569240_637482508.685730_637117948.047576_11532…
303;0.007;21;1;2;82;25685.64837;30;0.000853_0.001124_0.000737_0.000461_0.000420_;219065870.833222_10978397.995114_19742867.945777_25896041.488554_21235346316.666569_-735655888.894881_-225139967.798541_10978397.995131_550959.049200_990937.742505_1297438.420031_1063837199.754555_-37024304.762139_-11281165.111112_19742867.945811_990937.742505_1782309.190709_2333207.841200_1913084206.533094_-66602690…
304;0.007;21;1;2;84;7144835303;30;0.001024_0.001057_0.000690_0.000555_0.000570_;1785364260.221668_98148272.604253_431482302.313658_489559197.496253_184769087032.826260_-2159048450.403634_-2139650101.787113_98148272.609982_5497805.754212_24048386.122180_26715560.894441_10135517871.482529_-129627618.187218_-117008649.626002_431482302.332034_24048386.121805_105335511.823689_117683908.101950_44584191…
305;0.007;21;1;2;86;47188.80116;30;0.000888_0.001086_0.001084_0.000505_0.000385_;6876479801.330555_1260348557.479859_1011465072.292010_207778515.768766_366865131399.585270_-173504854433.007930_-6942639129.708024_1260348557.462038_231688274.916280_186257749.635776_38142686.019882_67301798300.415131_-31545377325.204182_-1273940574.114652_1011465072.255040_186257749.631623_149980725.946098_30664727.…
306;0.007;21;1;2;88;75625.71831;30;0.001007_0.001068_0.001101_0.000490_0.000350_;1675496272.018175_3960672159.185943_2812989279.152039_-1053185124.905517_-35933849757.944138_-7293774643.568619_646035111.091180_3960672160.742832_9545017634.730957_6635089654.414516_-2562514839.846014_-95705368904.536636_-17599177182.459965_1672784443.249897_2812989278.939733_6635089651.285851_4842017205.363878_-175…
307;0.007;21;1;2;90;77574.82009;30;0.000824_0.001085_0.000734_0.000377_0.000458_;8798080192.788572_1778367466.353210_1010420008.875619_165174173.120736_368754249339.971440_10642045944.350496_-6157092379.134176_1778367466.322124_359589443.556839_204086748.648135_33294089.534934_74398229391.412674_2143510653.930628_-1242353111.129295_1010420008.917060_204086748.660081_116261355.589695_19095815.9815…
308;0.007;21;1;2;92;33844.52984;30;0.000945_0.000998_0.001453_0.000271_0.000679_;6458747999.339403_1119740894.463439_841785305.755448_181897504.720101_348929947686.369810_-58690843412.305687_-6812835175.633382_1119740894.478111_196733016.646779_147873241.770635_31354522.682796_60255971917.144974_-8668990823.004593_-1177176748.344079_841785305.789238_147873241.774572_111601760.243716_23762287.3867…
309;0.007;21;1;2;94;280999.0832;30;0.001365_0.001109_0.000943_0.000388_0.000219_;254277803016.903870_147959843177.182280_159972058526.618380_8842094618.648558_15763975109495.275000_-1813211052491.030800_-572983326505.624270_147959843234.152250_86114068752.474747_93116843428.440598_5145813008.207362_9173377639344.316400_-1054443283237.356400_-333450989464.916020_159972058633.750150_93116843454.937…
310;0.007;21;1;2;96;10990333.63;30;0.000791_0.001288_0.000700_0.000407_0.000757_;2819326641.454095_17075514.263739_28705170.206865_-63372996.326562_335096860539.867070_-651002922.638918_-2262268349.480270_17075514.263555_103634.673190_173933.822346_-383176.945705_2029655309.551023_-3767800.069997_-13720743.653590_28705170.206962_173933.822349_292323.063551_-645012.157855_3411877486.514491_-652465…
311;0.007;21;1;1;5000;Inf;60;0.000704_0.000855_0.000577_0.000228_0.000133_;Inf_NaN_NaN_NaN_NaN_NaN_NaN_NaN_Inf_NaN_NaN_NaN_NaN_NaN_NaN_NaN_Inf_NaN_NaN_NaN_NaN_NaN_NaN_NaN_Inf_NaN_NaN_NaN_NaN_NaN_NaN_NaN_Inf_NaN_NaN_NaN_NaN_NaN_NaN_NaN_Inf_NaN_NaN_NaN_NaN_NaN_NaN_NaN_Inf_#Inf_NaN_NaN_NaN_NaN_NaN_NaN_NaN_Inf_NaN_NaN_NaN_NaN_NaN_NaN_NaN_Inf_NaN_NaN_NaN_NaN_NaN_NaN_NaN_Inf_NaN_NaN_NaN_NaN_NaN_NaN_NaN…
312;0.007;22;1;25;2;27.418408;2.4;0.013585_0.013236_0.014384_0.014843_0.014396_;196.530176_65.142096_13.503622_-3.467355_-901.664872_-2301.413413_1.415154_65.142096_22.247360_4.977274_-1.152028_-319.168016_-742.763686_0.636288_13.503622_4.977274_1.509949_-0.157598_-42.316119_-114.626405_0.258546_-3.467355_-1.152028_-0.157598_0.107730_32.328465_52.887291_0.002478_-901.664872_-319.168016_-42.316119…
313;0.007;22;1;24;2;27.488574;2.5;0.012740_0.012705_0.013670_0.014293_0.013822_;199.779087_66.305349_13.940924_-3.608729_-931.244212_-2282.971972_1.413284_66.305349_22.662435_5.132870_-1.200800_-329.737322_-738.529225_0.636384_13.940924_5.132870_1.566405_-0.168288_-44.852681_-116.533862_0.262823_-3.608729_-1.200800_-0.168288_0.113965_33.893645_53.618680_0.003173_-931.244212_-329.737322_-44.852681…
314;0.007;22;1;23;2;27.624866;2.608696;0.012006_0.012167_0.013285_0.013872_0.013080_;205.446120_68.356394_14.050716_-3.663262_-956.200367_-2401.305736_1.470074_68.356394_23.420399_5.192888_-1.221673_-338.796842_-778.200712_0.659092_14.050716_5.192888_1.564968_-0.164948_-44.300400_-118.954969_0.266471_-3.663262_-1.221673_-0.164948_0.115008_34.479477_55.807095_0.003056_-956.200367_-338.796842_-44.3…
315;0.007;22;1;22;2;27.718369;2.727273;0.011290_0.011686_0.012784_0.013477_0.012761_;199.619066_66.335185_13.855460_-3.567363_-935.428309_-2333.708365_1.451288_66.335185_22.710124_5.112528_-1.190329_-332.360241_-755.954758_0.650723_13.855460_5.112528_1.557322_-0.161742_-44.102892_-117.566159_0.267434_-3.567363_-1.190329_-0.161742_0.115466_34.744668_54.972652_0.004652_-935.428309_-332.360241_-44.1…
316;0.007;22;1;21;2;28.113075;2.857143;0.010759_0.011478_0.012352_0.012841_0.012235_;203.680913_67.850439_14.262580_-3.693551_-969.752377_-2359.277008_1.478383_67.850439_23.278002_5.267261_-1.236331_-345.247473_-766.730799_0.662054_14.262580_5.267261_1.607888_-0.168955_-46.247327_-120.399048_0.274158_-3.693551_-1.236331_-0.168955_0.122087_36.643996_56.570928_0.005729_-969.752377_-345.247473_-46.2…
317;0.007;22;1;20;2;28.381311;3;0.009613_0.010913_0.011825_0.012523_0.011818_;218.467020_73.204983_15.045771_-3.979937_-1054.798189_-2558.003748_1.584756_73.204983_25.244441_5.585721_-1.339458_-376.034116_-836.111366_0.705707_15.045771_5.585721_1.678337_-0.177719_-48.826712_-127.815694_0.286002_-3.979937_-1.339458_-0.177719_0.131554_39.564318_61.513697_0.005761_-1054.798189_-376.034116_-48.826712…
318;0.007;22;1;19;2;28.791968;3.157895;0.009263_0.010353_0.011158_0.011458_0.011418_;221.753447_74.497342_15.240099_-4.007919_-1081.695015_-2655.173263_1.658215_74.497342_25.759974_5.671390_-1.355061_-387.330841_-870.534539_0.733746_15.240099_5.671390_1.697496_-0.175752_-49.656847_-131.989858_0.294642_-4.007919_-1.355061_-0.175752_0.135794_41.268519_64.103587_0.007069_-1081.695015_-387.330841_-49…
319;0.007;22;1;18;2;29.580089;3.333333;0.008761_0.010049_0.010246_0.010719_0.010027_;222.017989_74.797786_15.495290_-4.009146_-1101.506790_-2688.900044_1.728151_74.797786_25.945637_5.775896_-1.364129_-397.283166_-885.244530_0.759963_15.495290_5.775896_1.738083_-0.176540_-51.697817_-136.182069_0.306139_-4.009146_-1.364129_-0.176540_0.142147_43.549833_65.992291_0.009256_-1101.506790_-397.283166_-51…
320;0.007;22;1;17;2;30.311104;3.529412;0.008421_0.008688_0.009268_0.009834_0.009390_;217.735716_73.438154_16.333724_-4.142262_-1135.533502_-2506.433874_1.736188_73.438154_25.508742_6.063679_-1.419566_-413.434268_-829.564688_0.761509_16.333724_6.063679_1.896308_-0.201275_-60.392715_-140.442529_0.325127_-4.142262_-1.419566_-0.201275_0.161683_48.957839_66.062684_0.014037_-1135.533502_-413.434268_-60…
321;0.007;22;1;17;4;34.564568;3.529412;0.008828_0.008923_0.009163_0.010068_0.010737_;339.265574_110.482407_24.892300_-6.793523_-1817.026638_-3861.687976_2.092936_110.482407_36.736218_8.659018_-2.239696_-629.803524_-1247.189236_0.900950_24.892300_8.659018_2.487875_-0.404164_-114.948699_-242.719085_0.377847_-6.793523_-2.239696_-0.404164_0.206873_61.002606_92.651395_0.000913_-1817.026638_-629.803524…
322;0.007;22;1;16;2;31.543807;3.75;0.008028_0.008422_0.008302_0.009441_0.008575_;228.120620_77.684071_16.916111_-4.176625_-1198.508606_-2778.321907_1.983972_77.684071_27.256705_6.344907_-1.452957_-442.249637_-928.774787_0.857899_16.916111_6.344907_1.950595_-0.194900_-62.641834_-152.660459_0.349496_-4.176625_-1.452957_-0.194900_0.168962_52.295208_72.242146_0.014968_-1198.508606_-442.249637_-62.641…
323;0.007;22;1;16;4;34.545133;3.75;0.007971_0.008449_0.008446_0.009506_0.010127_;331.444334_108.594296_25.764266_-6.714497_-1761.873411_-3602.899831_2.048192_108.594296_36.339920_9.000607_-2.230555_-616.939561_-1171.355076_0.888877_25.764266_9.000607_2.676007_-0.426010_-119.243963_-241.014620_0.387290_-6.714497_-2.230555_-0.426010_0.211161_61.472771_88.364069_0.003845_-1761.873411_-616.939561_-11…
324;0.007;22;1;15;2;33.455607;4;0.007557_0.007833_0.007823_0.008840_0.007978_;275.343172_95.706717_19.493104_-4.848474_-1480.956340_-3804.781631_2.531858_95.706717_34.190625_7.411850_-1.729812_-554.716991_-1300.953353_1.073623_19.493104_7.411850_2.116773_-0.221233_-75.987876_-203.104990_0.390787_-4.848474_-1.729812_-0.221233_0.189866_60.301562_93.999527_0.010762_-1480.956340_-554.716991_-75.98787…
325;0.007;22;1;15;4;34.757797;4;0.007642_0.007727_0.007929_0.008918_0.009610_;326.332859_107.088402_25.885778_-6.628496_-1747.957044_-3526.555867_2.043881_107.088402_35.897972_9.048362_-2.209421_-614.716234_-1149.314443_0.886243_25.885778_9.048362_2.721958_-0.429489_-121.355402_-241.491284_0.391766_-6.628496_-2.209421_-0.429489_0.213474_62.356777_87.400336_0.006388_-1747.957044_-614.716234_-121.3…
326;0.007;22;1;14;2;35.421031;4.285714;0.007436_0.007250_0.007409_0.008277_0.007213_;276.036073_97.009000_21.316966_-4.884495_-1544.511100_-3699.730110_2.840987_97.009000_35.093364_8.172094_-1.787892_-594.114172_-1284.608170_1.195742_21.316966_8.172094_2.431519_-0.249168_-92.080524_-220.791531_0.445606_-4.884495_-1.787892_-0.249168_0.219114_69.498182_96.431931_0.014885_-1544.511100_-594.114172_-9…
327;0.007;22;1;14;4;35.502868;4.285714;0.007108_0.007456_0.007461_0.008289_0.009106_;326.254812_107.586514_26.780284_-6.712806_-1767.346329_-3460.235581_2.074001_107.586514_36.246087_9.393367_-2.253314_-626.392019_-1134.312812_0.898910_26.780284_9.393367_2.880752_-0.451258_-127.801701_-246.138541_0.405645_-6.712806_-2.253314_-0.451258_0.224451_65.384247_87.781807_0.009642_-1767.346329_-626.392019…
328;0.007;22;1;13;2;37.744932;4.615385;0.007013_0.006837_0.006907_0.007015_0.006696_;209.411444_72.842829_19.384261_-3.485467_-1189.248087_-2514.671559_2.682708_72.842829_26.323134_7.430427_-1.327021_-482.409975_-873.883784_1.120616_19.384261_7.430427_2.587206_-0.210050_-95.301321_-184.590211_0.484225_-3.485467_-1.327021_-0.210050_0.235108_73.415368_74.592822_0.035235_-1189.248087_-482.409975_-95…
329;0.007;22;1;13;4;36.343967;4.615385;0.006566_0.007003_0.007101_0.007373_0.008295_;361.599039_120.110894_29.060260_-7.668221_-2035.127282_-3871.665186_2.279790_120.110894_40.729999_10.264558_-2.590083_-721.835105_-1278.040696_0.981341_29.060260_10.264558_3.086250_-0.501154_-142.143042_-268.493759_0.434281_-7.668221_-2.590083_-0.501154_0.261327_75.981099_100.956284_0.010481_-2035.127282_-721.835…
330;0.007;22;1;13;6;42.056306;4.615385;0.007128_0.005423_0.008047_0.006625_0.007150_;433.825440_143.485395_37.187180_-10.894772_-2587.672476_-4505.533213_2.094060_143.485395_48.387151_13.068652_-3.630801_-903.378059_-1481.112672_0.982063_37.187180_13.068652_4.225726_-0.770406_-192.656063_-336.998318_0.522344_-10.894772_-3.630801_-0.770406_0.389829_102.217286_133.623235_0.018903_-2587.672476_-903.…
331;0.007;22;1;12;2;42.128839;5;0.006551_0.006092_0.006590_0.006794_0.006326_;177.552174_61.259247_18.889600_-2.485917_-1018.522539_-2050.733835_2.744711_61.259247_22.178143_7.260945_-1.038401_-445.946204_-721.163632_1.125533_18.889600_7.260945_2.841740_-0.187875_-113.560159_-184.072790_0.532003_-2.485917_-1.038401_-0.187875_0.275095_84.127603_66.550741_0.055891_-1018.522539_-445.946204_-113.5601…
332;0.007;22;1;12;4;36.86663;5;0.006033_0.006692_0.006065_0.006771_0.006658_;360.875993_120.404942_30.355995_-7.745693_-2109.036400_-3866.914023_2.421938_120.404942_41.019639_10.738147_-2.643317_-756.073592_-1285.749477_1.028757_30.355995_10.738147_3.301294_-0.535757_-157.784221_-284.264294_0.461683_-7.745693_-2.643317_-0.535757_0.280864_82.705714_103.770567_0.015524_-2109.036400_-756.073592_-157…
333;0.007;22;1;12;6;42.17104;5;0.006276_0.004886_0.007333_0.006082_0.006591_;418.499491_139.912259_39.336834_-10.796526_-2491.421852_-4121.230685_1.915812_139.912259_47.696755_13.916041_-3.646879_-884.518640_-1371.864639_0.923245_39.336834_13.916041_4.738454_-0.851704_-208.087992_-342.265358_0.528114_-10.796526_-3.646879_-0.851704_0.404599_103.820344_126.803840_0.027821_-2491.421852_-884.518640_-…
334;0.007;22;1;11;2;48.004579;5.454545;0.006098_0.005636_0.005717_0.006274_0.005997_;208.941187_74.323176_24.512661_-2.462018_-1200.881410_-2354.427282_3.415085_74.323176_27.889002_9.776456_-1.175958_-568.321035_-863.946760_1.408487_24.512661_9.776456_4.015268_-0.239844_-167.891992_-243.056372_0.661363_-2.462018_-1.175958_-0.239844_0.392006_115.348109_80.016684_0.065280_-1200.881410_-568.321035_-…
335;0.007;22;1;11;4;38.780018;5.454545;0.005361_0.006119_0.005544_0.006377_0.006339_;332.951150_111.431318_30.628722_-7.010264_-2028.627455_-3583.038971_2.624493_111.431318_38.129553_10.830443_-2.435442_-742.695145_-1202.074838_1.085741_30.628722_10.830443_3.511270_-0.545239_-175.069187_-295.354036_0.497640_-7.010264_-2.435442_-0.545239_0.282940_85.963304_98.098705_0.023251_-2028.627455_-742.6951…
336;0.007;22;1;11;6;42.89156;5.454545;0.005557_0.004436_0.006868_0.005696_0.006292_;403.252725_134.800205_39.309006_-10.558192_-2468.278452_-3977.655473_1.820183_134.800205_45.959379_13.876179_-3.578141_-880.674891_-1326.781340_0.882685_39.309006_13.876179_4.837195_-0.868786_-216.865093_-345.465519_0.526604_-10.558192_-3.578141_-0.868786_0.413342_107.077622_125.550590_0.036881_-2468.278452_-880.6…
337;0.007;22;1;10;2;60.551354;6;0.005760_0.005341_0.005076_0.005970_0.005650_;178.695218_62.012295_24.235909_-0.140321_-871.710392_-1884.988800_3.038986_62.012295_23.263919_9.819824_-0.526539_-516.912379_-710.192490_1.205895_24.235909_9.819824_4.770535_-0.141060_-222.964347_-257.024254_0.608425_-0.140321_-0.526539_-0.141060_0.534755_145.059789_67.161179_0.085561_-871.710392_-516.912379_-222.96434…
338;0.007;22;1;10;4;44.136785;6;0.004942_0.005519_0.005120_0.005767_0.005897_;424.991502_143.291918_35.182830_-9.536428_-3020.057254_-5296.415934_3.439149_143.291918_49.273296_12.494394_-3.335793_-1094.688498_-1792.223756_1.378426_35.182830_12.494394_3.671781_-0.670485_-233.339449_-395.849622_0.564698_-9.536428_-3.335793_-0.670485_0.388118_122.873273_149.810838_0.017922_-3020.057254_-1094.688498_…
339;0.007;22;1;10;6;44.156422;6;0.004411_0.003887_0.006334_0.005364_0.005875_;462.809216_156.234791_43.418192_-12.407630_-2925.258100_-4613.116878_2.112715_156.234791_53.749167_15.487357_-4.238217_-1045.393273_-1551.827332_1.006187_43.418192_15.487357_5.221266_-0.969782_-241.749982_-381.864157_0.579169_-12.407630_-4.238217_-0.969782_0.492176_127.410302_148.765379_0.040094_-2925.258100_-1045.39327…
340;0.007;22;1;10;8;49.978697;6;0.005464_0.005936_0.004769_0.004284_0.006182_;623.003091_187.415636_32.814289_-13.280555_-3903.581055_-8853.935358_3.776672_187.415636_57.915579_11.291823_-3.910221_-1189.542021_-2583.722673_1.553585_32.814289_11.291823_3.572150_-0.381405_-115.332266_-308.036863_0.641912_-13.280555_-3.910221_-0.381405_0.427814_134.425960_233.536436_0.004676_-3903.581055_-1189.54202…
341;0.007;22;1;9;2;75.820848;6.666667;0.005115_0.004698_0.004806_0.004875_0.005007_;187.622797_65.498753_27.497020_2.991251_-474.304204_-1798.826275_1.677746_65.498753_25.538585_11.998106_0.259147_-504.845604_-722.438291_0.615219_27.497020_11.998106_6.617429_0.050015_-298.355200_-299.897007_0.243271_2.991251_0.259147_0.050015_0.889807_207.652606_65.227345_0.035820_-474.304204_-504.845604_-298.355…
342;0.007;22;1;9;4;51.399544;6.666667;0.004819_0.005075_0.004339_0.005241_0.005251_;609.208062_210.415736_48.802882_-15.438601_-5056.176031_-8317.704086_4.987955_210.415736_73.936504_17.674890_-5.520073_-1850.521547_-2885.621280_1.968187_48.802882_17.674890_4.907209_-1.070330_-380.496445_-608.481223_0.736672_-15.438601_-5.520073_-1.070330_0.661173_210.454587_258.326180_0.000990_-5056.176031_-1850…
343;0.007;22;1;9;6;46.896695;6.666667;0.003916_0.003597_0.005384_0.004583_0.004489_;491.051911_166.774861_46.939381_-13.654671_-3334.414980_-4999.445897_2.297266_166.774861_57.704271_16.802956_-4.709442_-1199.692610_-1695.654984_1.075333_46.939381_16.802956_5.689653_-1.090710_-283.526104_-424.699886_0.626911_-13.654671_-4.709442_-1.090710_0.577626_152.272589_168.890460_0.054289_-3334.414980_-1199…
344;0.007;22;1;9;8;50.593206;6.666667;0.005089_0.005254_0.004229_0.003688_0.005679_;599.665438_179.381777_31.382721_-12.680863_-3835.167885_-8938.310853_3.797010_179.381777_55.167865_10.775694_-3.710428_-1163.472329_-2592.381976_1.552513_31.382721_10.775694_3.453091_-0.338274_-108.336981_-302.792404_0.648504_-12.680863_-3.710428_-0.338274_0.423002_135.637272_238.072874_0.012461_-3835.167885_-1163…
345;0.007;22;1;9;10;56.952587;6.666667;0.005390_0.004055_0.005527_0.004781_0.005822_;1250.381170_382.564338_35.596419_-27.036998_-8009.676320_-18978.546865_5.629455_382.564338_121.701753_15.433296_-7.853456_-2341.777504_-5414.563206_2.362247_35.596419_15.433296_6.276113_-0.035358_33.043234_-19.698036_0.756739_-27.036998_-7.853456_-0.035358_0.783741_248.349431_501.365074_-0.033638_-8009.676320_-23…
346;0.007;22;1;8;2;112.904872;7.5;0.004842_0.004193_0.004504_0.004230_0.003931_;229.595051_74.632790_35.743958_11.755774_284.544320_-1754.257540_-6.110522_74.632790_28.512752_16.379127_2.677375_-560.537200_-757.831571_-2.886493_35.743958_16.379127_11.440561_0.833218_-629.471940_-447.873743_-2.349123_11.755774_2.677375_0.833218_1.933662_357.816875_41.346491_-0.666310_284.544320_-560.537200_-629.47…
347;0.007;22;1;8;4;64.70962;7.5;0.004351_0.004424_0.004174_0.005077_0.004963_;554.374904_198.901297_62.253261_-13.148295_-5024.818835_-6902.682819_6.789037_198.901297_72.910222_23.346338_-5.107713_-1979.817283_-2521.052131_2.647396_62.253261_23.346338_8.068784_-1.439694_-596.816289_-750.866597_1.082402_-13.148295_-5.107713_-1.439694_0.730359_240.166330_220.864802_-0.006339_-5024.818835_-1979.8172…
348;0.007;22;1;8;6;51.796913;7.5;0.003512_0.003350_0.004365_0.004199_0.003583_;711.569565_239.504806_50.495563_-20.362184_-5565.606731_-8867.654412_3.435851_239.504806_81.977742_18.105986_-6.906637_-1938.686761_-2967.956877_1.516328_50.495563_18.105986_5.172095_-1.110268_-321.482525_-533.328539_0.743116_-20.362184_-6.906637_-1.110268_0.846684_239.390989_301.574771_0.053855_-5565.606731_-1938.6867…
349;0.007;22;1;8;8;52.335303;7.5;0.004038_0.004678_0.003762_0.003292_0.005222_;666.347762_201.553280_33.971322_-14.387275_-4469.032051_-10342.705743_4.163178_201.553280_62.630646_11.802909_-4.257129_-1366.417266_-3032.788388_1.706386_33.971322_11.802909_3.730767_-0.356359_-119.240863_-333.993412_0.708257_-14.387275_-4.257129_-0.356359_0.495537_160.908368_282.969538_0.020872_-4469.032051_-1366.417…
350;0.007;22;1;8;10;57.651006;7.5;0.004529_0.003567_0.004806_0.004239_0.005237_;1225.076136_386.085925_48.476542_-27.570577_-7637.754349_-15402.683001_5.370941_386.085925_125.997737_19.595287_-8.295711_-2319.418090_-4556.363912_2.331259_48.476542_19.595287_7.128629_-0.330926_-48.812728_-185.720016_0.842667_-27.570577_-8.295711_-0.330926_0.844104_252.891881_427.024132_-0.020724_-7637.754349_-2319.…
351;0.007;22;1;8;12;63.100037;7.5;0.003542_0.003843_0.003670_0.004608_0.005999_;1636.664808_482.292468_8.273836_-32.670016_-10604.059179_-30741.608855_7.644533_482.292468_152.827625_12.277757_-8.805242_-2815.004327_-7898.351449_2.790778_8.273836_12.277757_9.995829_0.912796_398.694671_1090.857924_0.442405_-32.670016_-8.805242_0.912796_0.863361_298.827343_766.883657_-0.093404_-10604.059179_-2815.00…
352;0.007;22;1;7;2;218.07122;8.571429;0.004455_0.003550_0.004047_0.003727_0.003759_;231.051110_66.981494_33.404546_31.684514_2544.850880_-979.591486_-57.984337_66.981494_25.161562_18.713145_9.524724_-240.974226_-551.519124_-27.163046_33.404546_18.713145_20.130898_5.163741_-1194.580095_-559.254886_-26.579205_31.684514_9.524724_5.163741_5.746628_473.882862_-76.741114_-12.019052_2544.850880_-240.974…
353;0.007;22;1;7;4;90.414729;8.571429;0.003762_0.003706_0.004017_0.004223_0.004473_;548.365162_204.571070_89.094524_-8.372946_-5117.194249_-5896.783647_9.400896_204.571070_78.840339_35.228857_-3.958142_-2257.096982_-2293.877790_3.704111_89.094524_35.228857_16.463962_-1.709109_-1029.699563_-989.154657_1.810031_-8.372946_-3.958142_-1.709109_0.909513_293.640051_172.322847_0.009743_-5117.194249_-2257…
354;0.007;22;1;7;6;60.170729;8.571429;0.003402_0.002761_0.003827_0.003569_0.002865_;863.894522_300.016717_72.456453_-27.781686_-7898.044209_-10770.807419_4.666720_300.016717_105.829795_26.452043_-9.813070_-2853.829332_-3741.655226_1.992625_72.456453_26.452043_7.951907_-1.915401_-584.930644_-803.430687_0.989651_-27.781686_-9.813070_-1.915401_1.343427_382.573907_415.725036_0.079426_-7898.044209_-28…
355;0.007;22;1;7;8;58.518814;8.571429;0.003731_0.003963_0.003191_0.002782_0.003876_;820.825220_254.043798_41.682754_-19.058968_-6030.663310_-12848.316113_4.958257_254.043798_80.600766_14.733663_-5.779460_-1879.471484_-3862.893312_2.044361_41.682754_14.733663_4.570572_-0.467262_-163.219105_-415.300142_0.856355_-19.058968_-5.779460_-0.467262_0.701503_227.334069_377.266937_0.036807_-6030.663310_-187…
356;0.007;22;1;7;10;60.906339;8.571429;0.003976_0.003355_0.004342_0.003598_0.004738_;1261.498609_407.013224_59.833628_-29.831567_-7954.981010_-14367.652031_5.316430_407.013224_135.618217_23.691469_-9.216593_-2484.878857_-4370.647884_2.383152_59.833628_23.691469_8.328380_-0.557959_-106.046744_-280.453975_0.956303_-29.831567_-9.216593_-0.557959_0.979632_283.528711_423.506024_-0.000726_-7954.981010_…
357;0.007;22;1;7;12;63.614799;8.571429;0.002573_0.003514_0.002705_0.004292_0.005482_;1681.561131_507.239811_11.530043_-33.117931_-10613.778138_-29204.715047_7.480851_507.239811_165.092256_14.554164_-9.049833_-2841.768962_-7570.790925_2.834260_11.530043_14.554164_11.216964_0.985436_436.414998_1117.749854_0.494190_-33.117931_-9.049833_0.985436_0.885691_304.975173_736.929683_-0.080541_-10613.778138_…
358;0.007;22;1;7;14;65.629768;8.571429;0.004081_0.003105_0.003687_0.003554_0.003107_;1304.862483_358.643612_34.313832_-38.250314_-10352.286648_-23628.486980_7.102838_358.643612_102.115841_12.811092_-10.386225_-2885.896088_-6264.968100_2.310270_34.313832_12.811092_4.810156_-0.566302_-179.654957_-289.386182_0.557551_-38.250314_-10.386225_-0.566302_1.331719_370.889059_755.830176_-0.100159_-10352.286…
359;0.007;22;1;6;2;1455612.756;10;0.003721_0.002857_0.003156_0.003496_0.002995_;481.757946_162.203594_101.882489_104.451158_5519.188560_-1790.056848_-362.577544_162.203594_76.402317_80.365868_41.279782_-1412.931771_-1434.236979_-230.306668_101.882489_80.365868_124.101515_35.278924_-5877.273662_-2145.765131_-320.217516_104.451158_41.279782_35.278924_29.006054_726.443074_-449.336604_-128.585445_551…
360;0.007;22;1;6;4;157.916071;10;0.003122_0.002860_0.003785_0.003388_0.003783_;4733.470615_1831.847681_415.837309_-235.766585_-84263.549167_-121510.789321_7.809544_1831.847681_713.970950_164.187315_-93.394408_-33321.144338_-47372.345808_2.903372_415.837309_164.187315_40.305984_-20.612267_-7516.756769_-10602.776422_0.513321_-235.766585_-93.394408_-20.612267_14.604566_4901.666833_6532.234727_-0.370…
361;0.007;22;1;6;6;80.340726;10;0.003129_0.002170_0.003516_0.003355_0.002600_;1180.238118_428.425410_120.938216_-43.882241_-13549.046070_-15582.338360_7.891694_428.425410_157.886133_45.729703_-16.404491_-5143.893517_-5697.027554_3.244206_120.938216_45.729703_15.024522_-3.948953_-1319.070467_-1485.922613_1.556101_-43.882241_-16.404491_-3.948953_2.603423_760.604814_706.778892_0.085920_-13549.046070…
362;0.007;22;1;6;8;69.495209;10;0.003099_0.003492_0.002746_0.002192_0.003394_;987.113336_316.501360_49.859166_-22.705978_-8108.400866_-20091.497900_7.397466_316.501360_103.881639_18.106407_-7.184473_-2628.126313_-6277.432606_2.951464_49.859166_18.106407_5.302749_-0.549999_-240.963177_-660.331733_1.084330_-22.705978_-7.184473_-0.549999_0.885166_305.188821_593.581425_0.033077_-8108.400866_-2628.126…
363;0.007;22;1;6;10;66.33491;10;0.003447_0.003016_0.003214_0.003124_0.003321_;1389.901991_448.250412_71.320941_-36.319828_-9972.747167_-16472.145292_5.554110_448.250412_148.696392_27.287678_-11.303157_-3149.449130_-5065.863314_2.501397_71.320941_27.287678_9.275534_-0.863103_-214.651080_-434.498383_1.108609_-36.319828_-11.303157_-0.863103_1.332999_387.875438_534.130990_0.033766_-9972.747167_-3149.…
364;0.007;22;1;6;12;66.88153;10;0.002048_0.003213_0.002194_0.003644_0.004960_;1795.780817_545.988176_11.484352_-37.426614_-12003.004082_-30418.673256_7.286779_545.988176_178.592829_15.203100_-10.316492_-3253.567916_-7998.434367_2.878499_11.484352_15.203100_12.080517_1.169690_496.245025_1166.621692_0.600103_-37.426614_-10.316492_1.169690_1.070026_365.802788_815.017341_-0.059539_-12003.004082_-3253…
365;0.007;22;1;6;14;65.786613;10;0.003229_0.002587_0.002942_0.003006_0.002529_;1181.630661_338.929067_55.687570_-36.823798_-9042.733029_-17426.304103_4.229501_338.929067_100.311534_18.988925_-10.502116_-2665.046907_-4856.010967_1.567914_55.687570_18.988925_6.253465_-1.330141_-364.342630_-586.356046_0.610001_-36.823798_-10.502116_-1.330141_1.391605_355.601035_596.757704_0.001331_-9042.733029_-2665…
366;0.007;22;1;6;16;70.033499;10;0.002197_0.003241_0.003268_0.003515_0.004010_;2287.002601_568.838238_-11.042481_-61.423064_-18890.247759_-67344.922023_21.227545_568.838238_148.853887_3.823456_-14.957162_-4703.686542_-15910.801886_5.938437_-11.042481_3.823456_6.815005_1.003561_263.445881_1284.472109_0.672030_-61.423064_-14.957162_1.003561_1.919878_597.265130_1944.531487_-0.359724_-18890.247759_-4…
367;0.007;22;1;5;2;647340.2133;12;0.003319_0.002080_0.002874_0.003196_0.002604_;917867.843419_628234.419916_661234.702074_447914.168193_-17735256.354087_-5935833.026284_-557802.197912_628234.419917_431634.462649_455380.499918_307905.066815_-12326069.562624_-4092831.031321_-383955.532945_661234.702076_455380.499919_481168.236410_324990.419875_-13094682.240074_-4326858.218156_-405607.207853_447914.…
368;0.007;22;1;5;4;470.039668;12;0.002639_0.002490_0.003259_0.003019_0.002858_;5606.285014_2356.991702_786.380493_-396.365217_-151480.465471_-176753.335356_-145.682059_2356.991702_1008.579140_344.551940_-178.365121_-67193.795355_-76308.622483_-64.850258_786.380493_344.551940_124.689915_-61.052643_-23303.361049_-25793.469175_-27.802282_-396.365217_-178.365121_-61.052643_43.560085_14381.738522_1485…
369;0.007;22;1;5;6;128.485335;12;0.002907_0.001910_0.002725_0.002916_0.002109_;2117.454438_791.382783_225.908193_-91.578968_-32272.483298_-36620.201279_11.031592_791.382783_300.458736_88.441456_-35.448496_-12571.539357_-13818.400022_4.416025_225.908193_88.441456_30.184610_-8.347775_-3299.921643_-3649.932169_1.894594_-91.578968_-35.448496_-8.347775_7.166056_2159.835076_2010.312870_0.029478_-32272.…
370;0.007;22;1;5;8;95.139572;12;0.002627_0.002903_0.002234_0.002054_0.002775_;903.179130_309.850120_89.166766_-14.186415_-6809.071590_-16083.089303_14.701629_309.850120_109.469456_33.185072_-5.117474_-2521.306005_-5441.972401_5.650711_89.166766_33.185072_11.826436_-0.966115_-612.478567_-1296.389920_2.200500_-14.186415_-5.117474_-0.966115_0.880976_303.400812_434.636672_0.018560_-6809.071590_-2521.…
371;0.007;22;1;5;10;89.133816;12;0.003068_0.002585_0.002787_0.002510_0.002943_;2508.933102_821.613083_61.258084_-70.004661_-21909.075085_-39075.216967_8.017182_821.613083_278.681942_30.006619_-21.692172_-6831.995796_-11971.847337_3.926887_61.258084_30.006619_13.700283_0.549108_198.817089_207.008597_1.704638_-70.004661_-21.692172_0.549108_2.701118_861.286469_1358.678147_0.110923_-21909.075085_-683…
372;0.007;22;1;5;12;75.11779;12;0.001606_0.002669_0.001593_0.003055_0.002952_;2141.795206_701.128855_23.223639_-41.836895_-13604.798208_-34936.300148_7.962802_701.128855_249.666771_25.678833_-11.992379_-3787.125854_-9378.182257_3.568944_23.223639_25.678833_18.018661_1.686567_730.212608_1749.984415_0.936112_-41.836895_-11.992379_1.686567_1.257516_438.708963_968.257808_-0.003754_-13604.798208_-3787…
373;0.007;22;1;5;14;72.22933;12;0.002097_0.002034_0.002526_0.002705_0.002105_;1410.034861_414.706255_66.683282_-46.694743_-11432.529563_-20520.335591_4.427126_414.706255_125.741721_23.303436_-13.667222_-3443.232825_-5865.490005_1.690310_66.683282_23.303436_7.615179_-1.688241_-456.995128_-688.992615_0.701706_-46.694743_-13.667222_-1.688241_1.878805_475.970488_747.530908_0.035639_-11432.529563_-344…
374;0.007;22;1;5;16;77.10761;12;0.001863_0.002501_0.002736_0.002878_0.003485_;2458.523529_610.596968_-11.166713_-69.139144_-21534.271789_-74288.057331_20.648184_610.596968_158.748385_3.568382_-16.865106_-5366.234460_-17645.659961_5.832176_-11.166713_3.568382_6.673145_1.065069_274.753344_1284.603049_0.780608_-69.139144_-16.865106_1.065069_2.263921_710.048335_2239.675103_-0.321945_-21534.271789_-53…
375;0.007;22;1;5;18;81.136983;12;0.002373_0.002515_0.002101_0.002152_0.002132_;2345.426675_542.176560_33.210007_-68.143345_-21446.162456_-71738.587449_23.505232_542.176560_129.746120_11.629900_-15.657238_-5096.685257_-16184.116185_6.346674_33.210007_11.629900_4.882214_-0.356300_-234.597467_-455.659638_1.664889_-68.143345_-15.657238_-0.356300_2.381003_750.890486_2222.554534_-0.249140_-21446.162456…
376;0.007;22;1;5;20;93.398752;12;0.002359_0.002602_0.002273_0.002568_0.001856_;7022.542551_2157.774926_2.611779_-120.150382_-32150.483139_-128055.192090_111.908340_2157.774926_765.941947_84.672715_-32.349629_-8370.980114_-30314.210499_38.735178_2.611779_84.672715_71.473268_4.739844_1666.069218_7643.549286_4.653101_-120.150382_-32.349629_4.739844_2.673156_775.137919_2702.416312_-1.285548_-32150.48…
377;0.007;22;1;5;22;97.330229;12;0.002800_0.002050_0.002829_0.002094_0.003039_;4394.274156_1071.675560_12.366318_-102.051629_-27172.944132_-131060.739776_53.623236_1071.675560_285.458726_26.417874_-23.029246_-6332.989320_-28559.010428_15.848818_12.366318_26.417874_25.324998_2.666269_684.184291_3409.358318_3.738637_-102.051629_-23.029246_2.666269_3.100132_878.417110_3526.542809_-0.573641_-27172.94…
378;0.007;22;1;4;2;7852832.568;15;0.002426_0.001633_0.002202_0.002433_0.002340_;321122315.070901_151029564.718773_68323793.487765_153403717.647758_2786525526.990266_-840338678.776823_-2126052768.311384_151029564.733028_71114347.006693_32221991.174382_72210318.315849_1288362971.777392_-402199183.588557_-1000975019.839996_68323793.503134_32221991.178577_14631587.472373_32707618.640361_569449473.610…
379;0.007;22;1;4;4;5664857075;15;0.001897_0.002137_0.002321_0.002805_0.002355_;34858410.381250_16963410.304791_14736286.118387_10438969.479044_207728771.438270_-176185175.210745_-64860361.923476_16963410.304811_8255440.394182_7171739.042309_5079677.941911_100978894.359081_-85803665.458042_-31564064.812481_14736286.118409_7171739.042312_6230395.421717_4412724.980185_87690713.076324_-74555085.82242…
380;0.007;22;1;4;6;243462228.6;15;0.002734_0.001475_0.002315_0.002262_0.001692_;7211.660740_2465.818108_1960.657295_1935.561356_94114.014296_-16236.218989_-7238.687874_2465.818108_863.864143_698.649299_664.967304_27373.467438_-7516.729444_-2538.473272_1960.657295_698.649299_573.669536_532.011285_19282.925111_-6926.666899_-2061.808774_1935.561356_664.967304_532.011285_523.179959_25133.936912_-4314…
381;0.007;22;1;4;8;260.835874;15;0.002141_0.002305_0.001608_0.001764_0.002290_;610.121084_120.002553_38.834026_50.192362_9610.875541_-8742.751006_3.972728_120.002553_26.790316_11.637381_10.218701_1715.504578_-1506.165343_0.762129_38.834026_11.637381_7.853597_3.454741_369.365111_-306.235028_0.088211_50.192362_10.218701_3.454741_4.452380_812.362056_-653.354801_0.238889_9610.875541_1715.504578_369.3…
382;0.007;22;1;4;10;186.509173;15;0.002688_0.002064_0.002363_0.002316_0.002627_;3390.906005_1175.359256_376.653240_-93.958182_-35991.017354_-44359.788388_33.078822_1175.359256_413.615817_136.558436_-33.053393_-12842.596577_-15282.683312_12.311413_376.653240_136.558436_49.033863_-9.772411_-4014.804328_-4611.480492_4.807486_-93.958182_-33.053393_-9.772411_3.948464_1366.193059_1437.135124_-0.525402_…
383;0.007;22;1;4;12;107.742613;15;0.001436_0.002124_0.001158_0.002383_0.002176_;3126.431445_1072.010149_49.151279_-76.695039_-26525.429852_-54735.927202_11.391819_1072.010149_392.627799_39.504767_-24.188239_-8369.523461_-16344.921746_5.415145_49.151279_39.504767_23.915079_2.048233_756.293530_1830.760460_1.756909_-76.695039_-24.188239_2.048233_2.862733_988.548249_1804.164873_0.078531_-26525.429852…
384;0.007;22;1;4;14;95.933534;15;0.001713_0.001735_0.001476_0.002292_0.001402_;3043.046547_894.718703_54.520238_-108.386420_-31131.551429_-60527.601288_9.454987_894.718703_270.250141_22.734671_-31.702764_-9226.327211_-17338.588789_3.369390_54.520238_22.734671_8.610178_-0.970799_-348.799793_-425.026597_1.011856_-108.386420_-31.702764_-0.970799_4.483944_1289.052289_2309.445559_0.015242_-31131.55142…
385;0.007;22;1;4;16;86.739388;15;0.001260_0.002234_0.001925_0.002290_0.001880_;3183.034887_794.280664_12.663439_-104.109057_-33951.088500_-105188.394390_18.501583_794.280664_204.338838_8.536491_-25.864906_-8591.231651_-25630.866444_5.441725_12.663439_8.536491_5.882273_0.394746_13.455237_419.408307_1.294995_-104.109057_-25.864906_0.394746_3.969305_1285.338550_3647.726955_-0.122476_-33951.088500_-8…
386;0.007;22;1;4;18;85.754078;15;0.001303_0.001867_0.001657_0.001814_0.001649_;3117.836519_746.506130_60.483153_-101.423849_-31465.693032_-91797.737180_25.779544_746.506130_184.086942_19.345173_-24.196481_-7718.401606_-21546.310815_7.284708_60.483153_19.345173_6.818549_-1.050965_-495.730083_-1113.445291_2.343967_-101.423849_-24.196481_-1.050965_3.995235_1234.882020_3192.519643_-0.109690_-31465.69…
387;0.007;22;1;4;20;94.098622;15;0.001689_0.002138_0.001832_0.002232_0.001497_;8383.493835_2490.062562_-58.894228_-160.210515_-43247.733978_-165351.396063_124.531065_2490.062562_853.246560_79.003084_-41.211954_-10810.817484_-38689.052266_43.501546_-58.894228_79.003084_86.303999_7.997978_2616.387145_10446.140326_6.115490_-160.210515_-41.211954_7.997978_4.024389_1163.928260_3903.616936_-1.390502_-4…
388;0.007;22;1;4;22;101.996978;15;0.001972_0.001539_0.002161_0.001490_0.002501_;5398.038617_1337.913938_-0.288650_-133.531359_-35007.471055_-158466.091664_62.362683_1337.913938_363.438160_31.620098_-30.230786_-8103.663090_-34798.945776_19.477266_-0.288650_31.620098_34.973760_4.437363_1202.353913_5073.933152_5.284870_-133.531359_-30.230786_4.437363_4.371681_1221.497355_4613.042341_-0.526115_-35007…
389;0.007;22;1;4;24;117.266432;15;0.001717_0.001883_0.001519_0.002925_0.002138_;2301.146247_575.994238_112.957703_-70.368850_-13984.253187_-44160.939779_18.099373_575.994238_152.273277_37.021770_-17.212073_-3700.784661_-10447.214596_5.612678_112.957703_37.021770_18.052235_-1.328734_-302.509389_-1103.394936_2.915742_-70.368850_-17.212073_-1.328734_3.227627_770.963205_1619.726156_0.044862_-13984.25…
390;0.007;22;1;4;26;97.611442;15;0.001341_0.001743_0.001479_0.002357_0.001790_;6677.461054_2589.258115_490.718338_-61.213973_-8353.806222_-47251.923719_28.547517_2589.258115_1066.503112_234.517647_-22.238106_-2666.442069_-12496.799570_11.958188_490.718338_234.517647_74.891214_-1.306661_961.930897_1393.418408_3.098131_-61.213973_-22.238106_-1.306661_1.264963_430.891125_790.849066_-0.093951_-8353.8…
391;0.007;22;1;4;28;117.021215;15;0.001548_0.001628_0.001594_0.002178_0.002033_;5222.840202_939.814019_-184.329184_-166.992525_-38565.528770_-162832.512070_6.589514_939.814019_197.600996_-4.373151_-28.211234_-6780.064480_-25425.793684_0.949066_-184.329184_-4.373151_43.073858_11.178601_3140.413869_10947.721547_-2.163177_-166.992525_-28.211234_11.178601_7.161019_2009.894239_6067.036246_-0.918586_-3…
392;0.007;22;1;4;30;119.650895;15;0.001788_0.001548_0.002228_0.002076_0.001900_;2846.086864_505.726176_-55.738986_-93.555087_-18262.069900_-139871.445694_-4.571138_505.726176_102.789501_1.704226_-16.912288_-3839.899882_-22642.186290_-0.349084_-55.738986_1.704226_18.700332_4.966034_1443.268160_6810.306836_-3.873822_-93.555087_-16.912288_4.966034_4.842732_1404.876464_5567.922991_-1.784873_-18262.06…
393;0.007;22;1;3;2;24621027.68;20;0.001647_0.000975_0.001317_0.001762_0.001185_;-85267917677188.094000_-64312027325990.086000_-127908175570239.340000_-404643276454479.190000_-2125891023036946.200000_-109405684301109.530000_5222191549258351.000000_-64312282078634.328000_-48503761202754.430000_-96454336161407.687000_-305163200966626.56;2.821576_2.054813_2.052554_1.761715_3.120468_;338986.5998;0.273…
394;0.007;22;1;3;4;2.45E+12;20;0.001617_0.001490_0.001489_0.002408_0.002064_;497801879914.963620_294079925454.131650_168546825745.125700_308091567183.728150_4174025959442.870100_-2071946813623.437500_-5577452252387.691400_294079925550.274900_173731499303.815640_99572554044.749115_182007798331.150360_2465596259629.433100_-1224078830244.447300_-3294935585812.955600_168546825874.874300_99572554088.8…
395;0.007;22;1;3;6;55921627.76;20;0.002021_0.001114_0.001528_0.002066_0.001207_;81625302.948882_56713508.078543_40435355.945248_20394230.012748_627376206.306830_-151517796.171654_-118090556.401158_56713508.078766_39419752.935255_28108826.216311_14161139.258948_434554121.475538_-105585484.290481_-82048930.548126_40435355.945401_28108826.216307_20046736.356359_10099077.952337_309904748.994462_-7519…
396;0.007;22;1;3;8;183833.6383;20;0.001685_0.001637_0.001124_0.001360_0.001170_;6101215954.931265_3150250618.043919_2848617289.735181_5492496890.756252_207197780402.676730_8939574833.709482_-1624604376.571028_3150250756.562841_1651763615.169639_1523132775.015921_2811641030.170534_104535692284.268570_4138279330.101194_-836742174.148907_2848617577.344030_1523132858.843887_1438595340.992750_25139379…
397;0.007;22;1;3;10;3317099848;20;0.002037_0.001387_0.002053_0.001527_0.002130_;97196.276909_31370.697631_8663.849185_3806.928660_-1429686.271704_-3052398.330349_-29234.266228_31370.697631_10388.270858_3508.860315_2216.178781_-286953.825796_-826517.215789_-12253.802319_8663.849186_3508.860315_2844.085481_3334.514840_411094.686851_211973.062721_-10995.183659_3806.928661_2216.178781_3334.514840_458…
398;0.007;22;1;3;12;247240637.6;20;0.000782_0.001167_0.001030_0.001709_0.001612_;371973.363053_199705.970299_72456.572675_3582.529695_-307897.906224_-2128638.580823_4640.159156_199705.970299_108678.068037_40877.798446_2555.769673_-54290.725194_-1018896.872745_2611.605165_72456.572675_40877.798446_17007.919432_1727.786600_122850.278491_-228193.374996_1095.597635_3582.529695_2555.769673_1727.786600…
399;0.007;22;1;3;14;958.483817;20;0.001398_0.001240_0.001294_0.001996_0.001085_;14758.905044_4504.202211_2394.589439_1575.412654_114483.435285_-215920.978044_950.344208_4504.202211_1407.230953_767.877064_488.420152_35659.538774_-59540.572499_294.043599_2394.589439_767.877064_431.780328_265.548152_19853.577727_-27152.804224_158.825745_1575.412654_488.420152_265.548152_172.262446_13142.619387_-2052…
400;0.007;22;1;3;16;97849117.89;20;0.000936_0.001562_0.001326_0.001836_0.001269_;1371.347334_262.968263_145.968200_286.761130_42483.160655_-60.045715_269.369547_262.968263_52.081453_29.966342_56.108451_7854.893831_-88.157528_53.339748_145.968200_29.966342_18.080809_31.756663_4132.643737_-118.490941_30.564382_286.761130_56.108451_31.756663_66.486464_10037.910183_627.171710_63.461633_42483.160655_7…
401;0.007;22;1;3;18;484.124151;20;0.000852_0.001263_0.001116_0.001208_0.001025_;8752.818829_2484.098668_1439.463636_428.091235_5247.344759_-117331.354381_1101.169960_2484.098668_709.824235_412.493369_120.197886_640.874529_-33477.283205_313.308195_1439.463636_412.493369_240.431735_69.698510_274.414619_-19344.021884_182.214044_428.091235_120.197886_69.698510_21.957245_656.558685_-5547.805759_54.383…
402;0.007;22;1;3;20;196.122276;20;0.001300_0.001350_0.001203_0.001776_0.001105_;18164.329702_5051.376804_-303.705278_-633.446296_-178372.271948_-409509.015621_82.691851_5051.376804_1590.408632_142.926038_-133.425788_-37668.159901_-91560.705936_70.130325_-303.705278_142.926038_298.658221_71.120517_20282.507306_36020.771349_63.781556_-633.446296_-133.425788_71.120517_36.531212_10447.103741_20425.59…
403;0.007;22;1;3;22;163.379826;20;0.001481_0.001244_0.001015_0.001027_0.001256_;10592.985505_2503.093183_-279.885425_-407.465354_-120410.898823_-382224.116051_12.476938_2503.093183_636.444384_-12.420469_-86.900781_-25937.739127_-82153.562516_12.951851_-279.885425_-12.420469_81.440590_27.609589_8214.731562_21843.263419_15.863123_-407.465354_-86.900781_27.609589_20.997490_6340.520130_17565.573565_4…
404;0.007;22;1;3;24;151.520993;20;0.001031_0.001462_0.001050_0.002145_0.001265_;9542.819413_2123.573318_-606.009204_-348.902218_-91536.839802_-293255.990640_5.695579_2123.573318_579.394385_-14.720277_-62.412023_-15797.493689_-51179.237930_11.351156_-606.009204_-14.720277_185.021499_44.290318_12917.730605_35999.014945_13.495017_-348.902218_-62.412023_44.290318_17.243232_4876.844363_13419.801652_2.…
405;0.007;22;1;3;26;109.806842;20;0.000790_0.001508_0.001072_0.001703_0.001263_;8705.331462_3443.232768_626.350175_-76.859415_-9459.679102_-58743.917140_43.731619_3443.232768_1432.062812_298.135798_-28.214153_-2824.141175_-16990.790597_18.527263_626.350175_298.135798_95.194226_0.216887_2138.601316_1587.816703_5.217423_-76.859415_-28.214153_0.216887_2.084581_771.668428_1122.877605_0.055374_-9459.6…
406;0.007;22;1;3;28;132.158543;20;0.001232_0.001044_0.001119_0.001586_0.001524_;6530.867325_1239.009888_-193.568553_-258.455595_-62707.950943_-192857.025887_17.028880_1239.009888_258.029661_-13.506564_-48.017880_-12125.948638_-33955.879445_3.360325_-193.568553_-13.506564_39.751551_14.111593_3989.693960_10148.427114_-2.598294_-258.455595_-48.017880_14.111593_13.245297_3720.719387_8688.140143_-1.70…
407;0.007;22;1;3;30;114.981173;20;0.000893_0.001010_0.001535_0.001568_0.001324_;4892.387628_1009.023433_91.165478_-219.636941_-35674.395406_-123307.840990_10.116747_1009.023433_220.151662_28.272896_-47.582784_-8819.228752_-25043.559051_3.902886_91.165478_28.272896_18.064467_-0.992940_82.290981_-612.975530_-2.090116_-219.636941_-47.582784_-0.992940_13.248742_2963.660519_6252.495550_-2.667320_-3567…
408;0.007;22;1;3;32;143.469736;20;0.000856_0.001522_0.001769_0.001531_0.001224_;5400.434502_748.896241_-522.273583_-202.888109_-44126.877671_-298404.469651_63.254129_748.896241_148.506209_-27.800997_-26.391638_-6306.034839_-33097.778455_6.470029_-522.273583_-27.800997_110.568227_27.174740_7136.314352_40537.410198_-18.980981_-202.888109_-26.391638_27.174740_10.055795_2820.029940_12837.788125_-6.16…
409;0.007;22;1;3;34;149.315233;20;0.001373_0.001095_0.001377_0.001764_0.002060_;7968.209329_3160.386160_695.267334_-87.382948_-8107.939001_-34424.978316_-70.906429_3160.386160_1887.798550_734.250301_-20.987424_3884.543337_59295.157451_-35.312578_695.267334_734.250301_430.939144_11.385770_10968.340780_53687.333098_-33.379181_-87.382948_-20.987424_11.385770_3.552061_1787.050250_2891.492307_-4.16495…
410;0.007;22;1;3;36;146.646985;20;0.001265_0.000968_0.001190_0.001334_0.001478_;7577.304237_818.999377_-894.237042_-276.976692_-57588.671432_-422160.734086_143.302890_818.999377_188.225398_1.830004_-26.938293_-6922.127241_-28281.123940_11.489349_-894.237042_1.830004_237.056325_47.857781_13204.601955_73709.319893_-59.268332_-276.976692_-26.938293_47.857781_14.845169_4633.221654_18369.994836_-18.25…
411;0.007;22;1;3;38;189.382537;20;0.001659_0.001002_0.001284_0.001221_0.001180_;5012.566097_444.771462_-564.453638_-159.612942_-46326.322298_-294014.006328_118.430240_444.771462_144.970922_50.226071_-9.122279_-3480.949710_-4337.421866_-0.945009_-564.453638_50.226071_186.275666_32.595189_12597.346333_59908.346773_-71.545294_-159.612942_-9.122279_32.595189_9.109545_3958.253169_12604.755867_-20.3060…
412;0.007;22;1;3;40;157.443152;20;0.001387_0.001190_0.000875_0.001667_0.001407_;3565.552358_619.832683_261.981379_-115.736804_10855.563216_-123588.462771_-127.039872_619.832683_132.318847_53.932873_-34.457558_-6543.135428_-25008.047224_21.440123_261.981379_53.932873_36.142615_-5.468461_992.541857_-7042.895273_-14.644217_-115.736804_-34.457558_-5.468461_17.559413_6394.163069_7938.748694_-30.552288…
413;0.007;22;1;3;42;414.750866;20;0.001365_0.001323_0.001262_0.001248_0.000908_;88975.130886_75372.359437_32053.530564_-840.291165_124896.034806_1853910.586304_-917.169302_75372.359436_95667.223346_50096.569345_-540.998835_241337.450213_3922487.124661_-1457.102981_32053.530564_50096.569345_28672.735700_-99.500654_216043.641262_2393354.314429_-1084.491689_-840.291165_-540.998835_-99.500654_20.4311…
414;0.007;22;1;3;44;263.088542;20;0.001555_0.001761_0.001337_0.001762_0.001758_;6056.969745_1519.141605_330.053170_-104.072354_-4854.679769_-117826.649670_-156.377043_1519.141605_570.948955_241.281536_-27.938834_-8225.435284_-7948.021580_16.681742_330.053170_241.281536_249.375949_21.967454_15127.661809_25063.196359_-173.051079_-104.072354_-27.938834_21.967454_10.934352_6366.733837_5659.185714_-55…
415;0.007;22;1;3;46;375.618388;20;0.001439_0.001331_0.001007_0.001357_0.001359_;4094.124423_1175.505333_468.491800_-3.825170_18828.473106_-16637.536574_-715.080156_1175.505333_362.269697_128.245708_-7.358548_-2492.571684_-6444.318080_-64.747328_468.491800_128.245708_69.068269_6.002469_7871.074926_757.831220_-172.581979_-3.825170_-7.358548_6.002469_3.634993_3255.263802_1136.232578_-49.936266_18828…
416;0.007;22;1;2;2;54192708241;30;0.000987_0.000584_0.000835_0.001102_0.000809_;53696186095854760.000000_59564397210836032.000000_382994893578422340.000000_-429484902894939260.000000_137259136937675920.000000_-146265277973336640.000000_4266011289147627500.000000_60219295375466752.000000_65900291016705304.000000_476775241403110590.000000_-434853322082142270.000000_53194991149460496.000000_-1766848…
417;0.007;22;1;2;4;57866731546;30;0.000836_0.000834_0.000615_0.001755_0.000951_;3589507735176433.500000_1546892391392801.000000_5331809664122039.000000_2528453894921191.000000_69587834379386032.000000_-4681376700911093.000000_10371322557692354.000000_743262193925271.120000_-527621474857607.190000_5570613139041527.000000_6222443039548602.000000_6701541698532283.000000_-1770405588283907.700000_-403…
418;0.007;22;1;2;6;968903175.5;30;0.001156_0.000682_0.000920_0.001312_0.000916_;212805009066865.690000_141776186896061.310000_120640062339705.690000_381233158800291.370000_3898655740503642.500000_-128079920913995.170000_-4835136834832018.000000_142360473764715.120000_109475004927870.770000_117788960401394.160000_377583124952618.690000_2908215539027850.500000_-11639069417272.152000_-49827299537072…
419;0.007;22;1;2;8;247947243.2;30;0.001468_0.001060_0.000929_0.001054_0.000968_;-3690165083182739.500000_-2135120750572524.000000_-424866843428895.870000_4132036502157806.500000_78063630727047136.000000_40445512218361008.000000_-11299383742379384.000000_-1573115694440659.000000_-939451448305389.120000_-88027602905414.672000_216113841;2.005626_1.787428_2.141735_1.733525_2.015410_;2622010.738;0.229…
420;0.007;22;1;2;10;469040234.4;30;0.001264_0.001090_0.001302_0.001338_0.001647_;312613584418154.620000_468115732139469.620000_1254140163885575.500000_-84480723205691.031000_-17653768911842148.000000_-1627243372300969.500000_1265167279251489.000000_468368845260010.500000_702310257376403.120000_1882857655689969.000000_-128426358551469.000000_-26539438006120180.000000_-2443348947438231.000000_19086…
421;0.007;22;1;2;12;87129286.53;30;0.000621_0.000708_0.000771_0.001236_0.001540_;18348649252014.469000_25531075013499.227000_-1661048608465.669700_42308127674430.289000_608574467673116.750000_-10285866947948.846000_-516768224136876.000000_25190136382524.598000_53844193278078.969000_-3888905730057.392100_92615688274453.812000_910186627380816.500000_13566645895899.932000_-1146396783327869.000000_-1…
422;0.007;22;1;2;14;132741690;30;0.001295_0.000871_0.001044_0.001457_0.000773_;-210065964254384.660000_-85346925000703.437000_1194207397963332.500000_-61410140653272.305000_-17849074136025622.000000_-866240754816134.370000_-1702473594194927.200000_-74362197408292.547000_-21102306890413.781000_515339760516295.120000_15546752335654.17;2.055652_1.727565_2.054591_1.973030_2.103180_;1009548.276;0.1979…
423;0.007;22;1;2;16;365507495.6;30;0.000720_0.001057_0.001188_0.001023_0.000787_;63210784271177.711000_26587335384250.195000_-166585323079558.780000_182962627136607.090000_7383088055590736.000000_703419506938282.250000_-491280919382501.810000_19547243706569.613000_-60778793376511.391000_-305550247053374.000000_118885859860032.520000_11455792113358480.000000_1535387784923934.000000_-10012361001263…
424;0.007;22;1;2;18;6318092521;30;0.000710_0.001017_0.000630_0.000952_0.000732_;6785145268761.181600_81113836719639.969000_508419628687426.060000_-132793665542921.530000_-11297631674112646.000000_-1428968185344024.500000_-58797646323376.375000_80008240474195.328000_209328144476193.840000_839665428016460.250000_-38998843763526.750000_-17071502086572460.000000_-2513717094682616.500000_-408339418701…
425;0.007;22;1;2;20;223578275.9;30;0.000930_0.000968_0.000611_0.001341_0.000907_;9361018680857.959000_11191921195944.664000_-2480529468223.265100_4324525737639.455100_-465726146283449.560000_-221752685274871.690000_-22736218071353.586000_11191913913901.635000_13381633209348.695000_-2967162571148.272900_5170679412567.430700_-556946741923579.370000_-265172896692486.720000_-27185801092142.746000_-24…
426;0.007;22;1;2;22;177729811;30;0.001144_0.000738_0.000937_0.000858_0.000989_;76074851964108.109000_48205790267853.805000_-15993969099203.201000_107985504643905.620000_3661095007004448.500000_4871579030304.346700_-358526162427165.810000_8343701066540.893600_-852380930967856.250000_290093687119887.560000_-1992146315917529.000000_1471494573298634.200000_23496517690965.059000_7186862315056823.00000…
427;0.007;22;1;2;24;5198738246;30;0.000877_0.001015_0.000706_0.001372_0.000871_;55931378119.457062_115227036726.400940_-29688939510.252079_59296403587.410332_-7595338282966.749000_-2617929595038.355000_-201571033033.306820_115227026254.577960_237802016628.022370_-61463759521.961052_122391436035.275620_-15695538959308.307000_-5408068798170.929700_-416154098989.155330_-29688931954.902313_-614637495…
428;0.007;22;1;2;26;1.02E+11;30;0.000633_0.000808_0.000697_0.001177_0.000589_;2709939950.873351_-651052431.206653_729146641.012111_-792815803.167126_234868149679.234160_53776394542.838066_3549859500.195969_-651052433.608891_163422977.307190_-175662302.828029_195576530.379728_-57120124353.815872_-13120480579.708424_-870995847.252266_729146641.176643_-175662302.221209_196223228.755118_-213670735.92…
429;0.007;22;1;2;28;8928768011;30;0.000884_0.000751_0.000702_0.000998_0.001288_;445987569.366610_-258833616.492255_236887967.795449_-209788790.706103_62311629688.056168_17743764290.168015_405419568.469247_-258833617.808163_158166158.520733_-139267844.194632_126604182.449254_-37060977665.571503_-10594064509.932917_-243427936.056810_236887968.093801_-139267843.668827_126253981.963262_-112517875.129…
430;0.007;22;1;2;30;1.23E+11;30;0.000587_0.000736_0.000646_0.001170_0.000763_;4354129570.746653_3964519663.819068_7971286939.135118_9730180425.686457_-58885499515.625893_-27827822376.358097_4956474642.451125_3964519803.582875_3868956350.208709_7799006031.577120_9482004223.738358_-74061063527.859879_-27276542628.194603_4887317125.470305_7971287230.809956_7799006041.276601_15722592250.492819_191126…
431;0.007;22;1;2;32;25082345551;30;0.000562_0.000710_0.000798_0.000877_0.000749_;724518272435151.500000_63209978258022.742000_92352306862321.406000_117520763964574.810000_38128079356353952.000000_-550917730080524.500000_-219467862377907.500000_63209604007056.242000_5518809337339.214800_8062269796074.403300_10253919907944.926000_3325911968450637.500000_-48198200842975.539000_-19138695126875.602000…
432;0.007;22;1;2;34;5784530748;30;0.000640_0.000898_0.000569_0.001405_0.001000_;-20193481448234968.000000_-1367776914040428.500000_-1682677639028550.000000_-3036378621581625.500000_-1148707851515820300.000000_3100765006930494.000000_6518697649131408.000000_-1367776913191563.000000_-92644434257310.062000_-113973789697370.220000_-20566;2.077102_5.710737_2.845369_1.664719_2.024695_;6831.229448;0.222…
433;0.007;22;1;2;36;3552408982;30;0.000866_0.000570_0.000681_0.000852_0.001103_;101927917997102.640000_960609493110.617920_9847792519698.380900_-3721384553801.618700_5952714564688330.000000_-19054377403670.945000_-25438207001136.785000_960609493085.333980_9053173334.773256_92809541333.002716_-35071810447.242340_56100764488267.414000_-179575182032.734130_-239739833259.071140_9847792519679.986300_9…
434;0.007;22;1;2;38;3087706734;30;0.000604_0.000576_0.000731_0.000937_0.000744_;171020.555866_19198.705339_17746.180955_4033.071140_6866823.454250_-51903.232423_-85470.841375_19198.705339_5071.022538_2686.083109_3094.231206_244787.850229_-62554.568633_11828.174805_17746.180955_2686.083109_2008.217343_1048.739578_588078.133930_-18116.303849_-3769.957909_4033.071140_3094.231206_1048.739578_2540.561…
435;0.007;22;1;2;40;69334.41893;30;0.000756_0.001027_0.000486_0.001182_0.000944_;746520736.458365_1109946757.356746_2994894648.347942_-878764009.099807_-19741611667.036785_-3597861725.212039_113448043.834001_1109946755.153260_1676223505.710185_4518315076.795192_-1336200028.134362_-31006885791.112053_-5438380939.227678_176143630.532456_2994894642.793147_4518315077.376493_12181173200.925238_-359952…
436;0.007;22;1;2;42;574607.0313;30;0.000750_0.000770_0.000954_0.001029_0.000665_;23825523079.334713_574653030.548008_1714077110.896646_-582298790.349997_1440828651717.191700_-30681207045.297668_-45723187814.950401_574653030.578513_13861613.003080_41342659.859175_-14043222.137520_34751340661.974815_-740044848.330044_-1102799243.668464_1714077110.906448_41342659.857217_123315816.863308_-41891821.68…
437;0.007;22;1;2;44;12507193097;30;0.000843_0.001216_0.001014_0.001216_0.001107_;9638418.543399_1582494.133538_4744357.063941_190841.502764_1078436052.328188_502540829.805948_-11650314.945084_1582494.132948_307876.720898_706027.592387_33262.241757_154041519.681215_68981229.773215_-1626487.065412_4744357.065494_706027.592932_2545250.608524_92733.783560_587183114.884724_286789362.677469_-6416955.54…
438;0.007;22;1;2;46;3502550971;30;0.000731_0.000832_0.000495_0.000760_0.000695_;4144335682.277856_494571896.790590_517582504.536440_39582841.070107_174211117253.298580_-59260034941.125153_-1167036299.865484_494571897.097585_59180562.342975_61646316.849485_4754398.863301_20717874822.384865_-7127620596.066417_-138582638.938584_517582504.288601_61646316.781568_64742295.523603_4921350.127953_21814359…
439;0.007;22;1;2;48;13243138.18;30;0.000804_0.000800_0.000679_0.000730_0.001025_;2390632232.919619_1825421968.429951_589131683.302215_4796474.494932_36847813742.351891_18932163051.650185_-197515699.375829_1825421968.265317_1395976089.823229_450744172.894766_3621173.154073_28156827920.755730_14569176254.070345_-151182870.645172_589131683.125564_450744172.800450_145880046.036203_1173547.778368_9131…
440;0.007;22;1;2;50;378212917.8;30;0.000598_0.000673_0.000751_0.001318_0.000723_;498233131.673305_368059443.364268_168935420.585511_6184107.537877_11401361247.969833_4105032995.343237_-85887730.357821_368059443.365334_272444723.573594_125150305.005852_4570574.204761_8434229179.116207_3064089843.696824_-63590493.805780_168935420.582242_125150305.003076_57673986.779459_2114505.435872_3894679276.606…
441;0.007;22;1;2;52;30879.89325;30;0.000573_0.000783_0.000825_0.001123_0.000932_;600673390.431019_330490216.040232_171657337.473283_8978003.943930_16980185960.105230_3435870644.489080_-108054066.695421_330490215.875224_185069963.296702_96013797.795910_4891005.876182_9340341508.069576_2141836997.034555_-59704030.365932_171657337.397673_96013797.801466_49995068.659757_2559156.331300_4879653898.9256…
442;0.007;22;1;2;54;28268.92405;30;0.000594_0.000838_0.000722_0.001175_0.001067_;61271657.885741_15475269.198466_15077818.538710_2350062.830819_2906744746.506634_-149088920.055097_-35759996.325884_15475269.199139_3972756.717008_3932200.833432_607043.188547_748376566.646408_-17646207.181759_-9231699.284756_15077818.540452_3932200.833706_4038380.582609_620477.212392_760421437.109890_14724468.717826…
443;0.007;22;1;2;56;66595.27655;30;0.000902_0.000771_0.000737_0.000967_0.000838_;25207458.906850_-314030.355364_1818873.745476_-1232612.163178_2088422637.779499_38497628.664376_-12137670.863972_-314030.355364_3996.501681_-22652.436307_15394.414063_-26060684.493938_-502011.916874_151465.317010_1818873.745476_-22652.436307_131246.007488_-88937.760658_150689602.732819_2776629.737149_-875790.561772_-…
444;0.007;22;1;2;58;570237745.5;30;0.000791_0.000643_0.000833_0.001181_0.000662_;27151332.910547_5999282.770416_6486453.639889_1301465.883041_1561351206.135302_141228368.230894_-24421417.429353_5999282.770408_1335975.307972_1438317.429716_286772.560207_344003712.163794_32698941.183646_-5379885.701646_6486453.639858_1438317.429711_1574244.484225_315989.577459_378278034.896983_39503352.776502_-5921…
445;0.007;22;1;2;60;31961.08167;30;0.000663_0.000768_0.000546_0.001178_0.000821_;4306550591.802331_719677375.947537_569606724.473064_118496802.160998_178618142467.173710_-88574468539.084778_-2442833631.509407_719677375.931402_120279189.909080_95219889.189618_19807203.533914_29855045371.301651_-14792642638.000843_-408315004.459685_569606724.407161_95219889.180740_75527253.783874_15709719.344580_23…
446;0.007;22;1;2;62;51369.32703;30;0.000789_0.000616_0.001279_0.001034_0.000906_;1631646173.699478_243491981.851774_252490853.812786_73085336.897467_83392781218.254974_-28142598921.081535_-1060420086.003134_243491981.852230_36344954.807958_37664342.011882_10897736.470130_12438057905.914169_-4205224215.532291_-158152704.045729_252490853.807145_37664342.010970_39136542.351626_11339330.366695_129263…
447;0.007;22;1;2;64;91322.61133;30;0.000843_0.000790_0.000871_0.000865_0.000769_;23851352931.177654_4152657460.618666_3108172946.444918_703240617.316609_1001346685295.055900_-529141500566.010250_-15402266540.348593_4152657460.672691_723068063.543887_541277973.265658_122457287.173502_174359756149.720700_-92090175072.771042_-2681951044.045035_3108172946.567938_541277973.280030_405329898.965664_9169…
448;0.007;22;1;2;66;19187.7634;30;0.000615_0.001027_0.001186_0.001154_0.000967_;19204518.644384_355900.668870_928351.353680_708340.274847_1763868960.300105_54527628.927795_-19370847.080230_355900.668870_6655.868000_17236.569333_13133.849694_32647506.780797_971852.447981_-357529.631474_928351.353680_17236.569333_44927.209159_34310.451262_85269166.463699_2648323.934019_-936855.175020_708340.274846_…
449;0.007;22;1;2;68;35172.56265;30;0.000675_0.000917_0.000760_0.001011_0.001412_;1274230815.696844_1073845887.794982_212323760.153221_790505.590906_9635008292.333754_3773893812.239126_-108626986.578148_1073845887.792650_905595193.655075_179164237.101087_665200.375591_8121287357.251080_3199982592.439538_-91584096.644837_212323760.149437_179164237.098289_35568102.107492_139788.551697_1619398338.708…
450;0.007;22;1;2;70;3076451.903;30;0.000955_0.000579_0.000738_0.000890_0.001236_;1378798018.031893_244272460.373162_203095548.057114_43617601.069674_65141772186.188393_-29844758017.393505_-1072992938.896904_244272460.364692_43331290.777957_36096911.391422_7744708.768613_11556770251.356535_-5257556475.913971_-190394981.431661_203095548.037157_36096911.389134_30215116.563161_6476531.146924_96439247…
451;0.007;22;1;2;72;17271.5174;30;0.000547_0.000970_0.000808_0.001024_0.000954_;550597336.003579_88602854.239386_60270958.982185_12224051.864571_24165290490.379494_-11815336379.257908_-304545263.768043_88602854.227570_14541377.810602_10045018.700056_1999529.276591_3949470814.502777_-1742692529.821858_-49736172.923431_60270958.964319_10045018.698470_7062888.873424_1387713.603371_2736983969.112957_…
452;0.007;22;1;2;74;13318.31597;30;0.000691_0.000760_0.000848_0.001133_0.000727_;35423057.971233_3020092.165760_6136243.879811_3848446.363583_2968396770.776544_-231814660.710207_-33935799.429332_3020092.165775_262228.478832_525322.581503_323100.766345_250951159.601358_-21342874.268500_-2863497.548234_6136243.879817_525322.581501_1064911.454435_665017.974636_513425169.725814_-40564882.974902_-5868…
453;0.007;22;1;2;76;18233698.13;30;0.000806_0.000760_0.000563_0.001346_0.001115_;440502558.841900_1069501.970405_9128756.085948_-12359890.626012_44014255548.665970_-9945212.452911_-400654239.287967_1069501.970388_2731.715885_22156.104051_-29568.274919_106842829.447268_-32306.590041_-970430.270159_9128756.085950_22156.104051_189182.345711_-256166.996970_912129784.701386_-206163.964857_-8303101.528…
454;0.007;22;1;2;78;25144.22703;30;0.001415_0.000765_0.000623_0.000837_0.000861_;857888350.127477_751021403.650826_171923465.728054_725865.733657_8451846852.690219_2559533267.144526_-124456709.969455_751021403.650888_658466490.187704_150706198.102120_617409.506497_7371956517.740995_2274345815.936636_-108618432.809514_171923465.728157_150706198.102196_34715246.236068_159566.616630_1717690924.11541…
455;0.007;22;1;2;80;95158.59027;30;0.001104_0.000651_0.000663_0.001256_0.000840_;2962300306.576569_2434279263.109322_464617329.272746_-573082.122006_21846029558.940880_8324805496.807496_-310517482.520656_2434279263.125320_2001768587.374677_382559351.445369_-452628.634851_17986499694.701275_6883784803.128447_-255665875.085394_464617329.284410_382559351.452444_73402274.653875_-70017.948830_34620629…
456;0.007;22;1;2;82;562609.1458;30;0.000912_0.000535_0.000793_0.001132_0.000787_;1766536866731.931900_173023434191.417660_97534148042.523712_28969543333.737591_76631799302213.562000_-83687684350486.844000_-652303586113.090210_173023434264.210940_16947020084.210421_9553463213.562756_2837510623.214190_7505991500035.666000_-8196148134218.992200_-63891763303.436684_97534148219.208069_9553463226.84903…
457;0.007;22;1;2;84;30046.00274;30;0.000732_0.000723_0.000668_0.000959_0.000715_;360167198.118610_75337650.916398_57091984.818089_11210875.711174_18739051157.006908_-6266496404.945321_-356331729.962022_75337650.909638_16517558.694341_12741228.627528_2391029.307400_3974717516.036684_-1033187799.881794_-75587342.219352_57091984.810532_12741228.627020_9970536.021257_1848089.944294_3054380851.503527_…
458;0.007;22;1;2;86;316868.6198;30;0.000970_0.000658_0.000543_0.000818_0.000637_;334585570319.338130_70582589739.918091_70515793638.721115_11440692475.267004_19693529412149.332000_-6516163519743.594700_-344960186161.611630_70582589737.529892_14890879870.825834_14877724641.883396_2413639486.958373_4154581948303.776400_-1374299791826.725600_-72774822815.568634_70515793634.317337_14877724641.457613_…
459;0.007;22;1;2;88;51761.54654;30;0.000625_0.000947_0.000607_0.001150_0.000975_;1150527333.452092_375693311.185089_310073506.296456_36308099.572536_61738272283.198395_-15978647655.204462_-1416687765.947264_375693311.165719_124788079.705544_103191227.398510_11863199.605906_20165650974.664410_-5012016445.499189_-463472175.484081_310073506.278165_103191227.397760_85470874.206650_9810668.591153_1666…
460;0.007;22;1;2;90;296834.461;30;0.000866_0.000929_0.000622_0.001081_0.000985_;3863983387.081018_857326674.938408_1597410694.701763_272347226.404155_307740016202.962460_-36075335069.911224_-6055815839.572166_857326674.935423_190352715.099485_354208498.616117_60303330.243626_68228613107.015877_-8028239594.670254_-1342314735.119413_1597410694.706565_354208498.618415_660991757.262882_112857730.1399…
461;0.007;22;1;2;92;127185680.9;30;0.001052_0.000571_0.000707_0.001074_0.000615_;154826320.940482_72864549.052513_49902943.192775_3184089.808386_7010769391.737281_1454200072.994786_-154484786.387660_72864549.052170_34564142.047980_23656568.772156_1490628.085803_3289882444.186598_721993985.467594_-72562708.916763_49902943.192583_23656568.772176_16382472.784462_1055131.470406_2296127328.236726_5070…
462;0.007;22;1;2;94;14339623.74;30;0.000889_0.000687_0.000848_0.001049_0.001001_;144867050.987917_17675063.156675_13651499.302943_-604113.602780_11075309848.918856_2722215819.961937_-222506705.842015_17675063.156410_2175881.806410_1657452.548887_-70293.961133_1335136291.944432_326781818.752377_-26816260.738876_13651499.303055_1657452.548925_1290395.205981_-58287.095042_1050852090.218307_258917826…
463;0.007;22;1;2;96;1306017.116;30;0.000972_0.000520_0.001170_0.000938_0.001012_;201482651.630233_18631022.875786_15373807.112990_-3417184.161242_16500295927.724651_3789588307.687726_-909805856.632169_18631022.874574_1747404.496079_1414236.904982_-307915.435810_1505500697.820556_344238737.661989_-83100152.186784_15373807.113382_1414236.905111_1175607.880022_-263120.441496_1265378310.163056_291100…
464;0.007;22;1;1;5000;2.22E+16;60;0.000493_0.000360_0.000438_0.000599_0.000533_;4309609271765411.000000_-67608032012172328000000000000000.000000_54086425609737731000000000000000.000000_13521606402434433000000000000000.000000_-380845813986663230.000000_73411201551338512.000000_-108172851219477080000000000000000.000000_-127906935845281520000000000000000.000000_1526617461516079800000000000000000.000…
465;0.007;23;1;25;2;27.301074;2.4;0.011977_0.012539_0.013824_0.013092_0.014718_;255.916395_86.192518_17.147068_-4.908583_-1255.540383_-2679.921567_1.555137_86.192518_29.730151_6.331791_-1.649289_-440.905843_-882.187384_0.695800_17.147068_6.331791_1.809847_-0.236175_-60.688509_-136.662572_0.273868_-4.908583_-1.649289_-0.236175_0.142808_41.081669_62.973852_-0.001208_-1255.540383_-440.905843_-60.688…
466;0.007;23;1;24;2;27.499939;2.5;0.011730_0.011830_0.013469_0.012600_0.014041_;256.478346_86.512072_17.359628_-4.953212_-1263.884313_-2665.312295_1.554707_86.512072_29.884001_6.414817_-1.667271_-444.671368_-878.917810_0.696711_17.359628_6.414817_1.841774_-0.240775_-61.777578_-137.525935_0.276702_-4.953212_-1.667271_-0.240775_0.145794_41.848477_63.220975_-0.000522_-1263.884313_-444.671368_-61.777…
467;0.007;23;1;23;2;27.359817;2.608696;0.011231_0.011528_0.012308_0.012006_0.013429_;246.345545_83.075208_17.230715_-4.787845_-1219.175529_-2532.867974_1.510689_83.075208_28.696728_6.351939_-1.613769_-430.542733_-835.902265_0.678741_17.230715_6.351939_1.855173_-0.241516_-62.408764_-136.209320_0.276947_-4.787845_-1.613769_-0.241516_0.144739_41.535539_60.960511_0.001240_-1219.175529_-430.542733_-62…
468;0.007;23;1;22;2;27.455362;2.727273;0.010577_0.011196_0.011394_0.011253_0.013034_;249.960931_84.184525_17.132032_-4.841760_-1252.976674_-2630.252151_1.543722_84.184525_29.040114_6.311999_-1.630367_-441.634012_-867.095563_0.690115_17.132032_6.311999_1.824409_-0.236856_-62.331902_-138.073455_0.278353_-4.841760_-1.630367_-0.236856_0.146983_42.639802_63.209771_0.001706_-1252.976674_-441.634012_-62…
469;0.007;23;1;21;2;27.653646;2.857143;0.009825_0.010802_0.010859_0.010780_0.012523_;254.730037_85.690379_17.099240_-4.926423_-1298.086371_-2751.034783_1.585681_85.690379_29.521607_6.295925_-1.657822_-456.737819_-906.194802_0.704777_17.099240_6.295925_1.799761_-0.233437_-62.756172_-140.974261_0.280928_-4.926423_-1.657822_-0.233437_0.150672_44.220316_66.158518_0.002332_-1298.086371_-456.737819_-62…
470;0.007;23;1;20;2;27.935011;3;0.009597_0.010407_0.010187_0.010315_0.012129_;252.058293_84.907968_17.322714_-4.922819_-1302.701196_-2710.229241_1.592373_84.907968_29.294112_6.374226_-1.661830_-460.266556_-894.952233_0.707066_17.322714_6.374226_1.841180_-0.238961_-65.076648_-143.112525_0.286815_-4.922819_-1.661830_-0.238961_0.155435_45.707393_66.396062_0.004215_-1302.701196_-460.266556_-65.076648…
471;0.007;23;1;19;2;28.685629;3.157895;0.009136_0.009680_0.009791_0.009712_0.011300_;247.384583_84.199672_18.787193_-5.053792_-1291.028402_-2470.831766_1.563094_84.199672_29.351909_6.943202_-1.728370_-463.474589_-825.943477_0.702168_18.787193_6.943202_2.104584_-0.277949_-73.649362_-147.163858_0.304885_-5.053792_-1.728370_-0.277949_0.171073_48.922284_64.237436_0.007882_-1291.028402_-463.474589_-73…
472;0.007;23;1;18;2;29.508226;3.333333;0.008430_0.008764_0.009298_0.009351_0.010914_;282.311546_96.646558_20.144239_-5.821589_-1524.597911_-2916.234445_1.759903_96.646558_33.855167_7.502462_-1.998858_-545.839296_-979.686658_0.783285_20.144239_7.502462_2.184875_-0.294885_-79.420697_-160.890374_0.323869_-5.821589_-1.998858_-0.294885_0.195002_56.343673_75.874424_0.007110_-1524.597911_-545.839296_-79…
473;0.007;23;1;17;2;30.726736;3.529412;0.008020_0.008358_0.008689_0.009048_0.009999_;290.638375_100.186577_21.285833_-6.107923_-1616.888884_-2983.482360_1.858952_100.186577_35.329913_7.962718_-2.115912_-583.627670_-1010.539475_0.824334_21.285833_7.962718_2.337976_-0.317970_-87.437460_-170.143620_0.344277_-6.107923_-2.115912_-0.317970_0.213170_61.707195_79.800137_0.009614_-1616.888884_-583.627670_…
474;0.007;23;1;17;4;34.077494;3.529412;0.008170_0.008993_0.006583_0.008529_0.008938_;398.082609_129.883799_25.651110_-8.421336_-2214.555799_-4256.327064_1.994595_129.883799_43.319796_9.136482_-2.742907_-750.243473_-1364.431847_0.895040_25.651110_9.136482_2.603715_-0.398644_-107.044293_-215.655021_0.380426_-8.421336_-2.742907_-0.398644_0.257222_74.408001_107.743898_0.003770_-2214.555799_-750.24347…
475;0.007;23;1;16;2;31.555854;3.75;0.007806_0.007213_0.008156_0.008608_0.009635_;307.694203_107.213294_23.469761_-6.672421_-1777.607923_-3107.974270_2.027091_107.213294_38.200792_8.841734_-2.342449_-649.417827_-1065.936761_0.895299_23.469761_8.841734_2.627460_-0.365693_-102.228521_-186.840069_0.378086_-6.672421_-2.342449_-0.365693_0.245055_70.661040_86.490878_0.012228_-1777.607923_-649.417827_-10…
476;0.007;23;1;16;4;34.334157;3.75;0.007917_0.008292_0.006252_0.008029_0.008253_;395.936206_129.777967_26.548310_-8.483361_-2209.972562_-4138.735529_1.962507_129.777967_43.473362_9.463517_-2.779199_-753.671710_-1334.152131_0.886044_26.548310_9.463517_2.730978_-0.423082_-112.938606_-220.651487_0.386612_-8.483361_-2.779199_-0.423082_0.264604_75.954580_106.519007_0.006172_-2209.972562_-753.671710_-1…
477;0.007;23;1;15;2;33.322079;4;0.007496_0.006896_0.007377_0.008138_0.008869_;385.507329_134.530824_25.087517_-8.416587_-2414.280895_-4434.059323_2.495838_134.530824_47.938630_9.519257_-2.951964_-872.664756_-1521.989807_1.080230_25.087517_9.519257_2.587843_-0.374984_-113.200941_-221.301594_0.407702_-8.416587_-2.951964_-0.374984_0.300403_90.294709_121.707133_0.008849_-2414.280895_-872.664756_-113.…
478;0.007;23;1;15;4;34.816792;4;0.007697_0.007887_0.005932_0.007708_0.007482_;395.341988_129.251866_26.271329_-8.520550_-2254.590739_-4212.082948_1.961599_129.251866_43.183575_9.338547_-2.786589_-767.329668_-1355.354003_0.882968_26.271329_9.338547_2.685858_-0.418364_-114.044296_-222.706663_0.387398_-8.520550_-2.786589_-0.418364_0.270162_78.373966_109.391964_0.008519_-2254.590739_-767.329668_-114.…
479;0.007;23;1;14;2;35.937008;4.285714;0.007205_0.006563_0.006827_0.007469_0.008149_;463.866508_163.067170_28.502371_-10.559107_-3159.094888_-5768.667559_3.014565_163.067170_58.467773_10.889209_-3.735336_-1145.836813_-1997.985506_1.287085_28.502371_10.889209_2.841857_-0.441282_-140.845880_-272.331083_0.458872_-10.559107_-3.735336_-0.441282_0.387584_118.698328_163.529334_0.006635_-3159.094888_-114…
480;0.007;23;1;14;4;35.129382;4.285714;0.006930_0.007478_0.005334_0.007202_0.006919_;406.202516_132.167453_25.866476_-8.829012_-2401.496473_-4514.475016_2.019262_132.167453_43.944202_9.171165_-2.874478_-812.187260_-1446.224149_0.901430_25.866476_9.171165_2.597738_-0.406757_-114.495419_-226.816928_0.391578_-8.829012_-2.874478_-0.406757_0.284754_84.121039_118.509053_0.010834_-2401.496473_-812.18726…
481;0.007;23;1;13;2;37.518026;4.615385;0.006762_0.006198_0.005750_0.007261_0.007431_;355.024669_128.306827_33.470757_-8.280253_-2423.568136_-3544.536991_3.126121_128.306827_47.439623_12.907118_-3.087052_-938.357317_-1275.392824_1.330754_33.470757_12.907118_4.181322_-0.605427_-197.653581_-282.625292_0.573197_-8.280253_-3.087052_-0.605427_0.392779_115.348977_113.030397_0.020883_-2423.568136_-938.35…
482;0.007;23;1;13;4;35.696371;4.615385;0.006221_0.006776_0.004696_0.006536_0.006354_;395.841045_129.812854_27.786480_-8.875499_-2399.232765_-4250.533607_1.974247_129.812854_43.480590_9.833186_-2.926556_-823.628258_-1377.288499_0.885136_27.786480_9.833186_2.871150_-0.467852_-132.852351_-243.404346_0.407253_-8.875499_-2.926556_-0.467852_0.304225_89.128485_116.353484_0.017647_-2399.232765_-823.62825…
483;0.007;23;1;13;6;41.289855;4.615385;0.005308_0.006887_0.006807_0.007071_0.006863_;543.849827_178.579936_31.869604_-11.463384_-2961.414996_-5917.446208_2.885574_178.579936_60.233227_11.890284_-3.696893_-987.760458_-1879.588008_1.318313_31.869604_11.890284_3.643390_-0.405162_-99.261833_-229.437004_0.550302_-11.463384_-3.696893_-0.405162_0.353522_101.319451_153.406561_0.003561_-2961.414996_-987.7…
484;0.007;23;1;12;2;43.456439;5;0.006530_0.006065_0.005498_0.006798_0.006879_;630.700632_229.027917_41.897541_-15.905455_-5157.535836_-8656.735787_4.661816_229.027917_84.672516_16.303712_-5.879120_-1941.629841_-3120.634841_1.942489_41.897541_16.303712_4.157741_-0.781310_-279.152658_-472.480302_0.641588_-15.905455_-5.879120_-0.781310_0.667389_209.711401_271.661096_-0.007613_-5157.535836_-1941.6298…
485;0.007;23;1;12;4;37.041019;5;0.005601_0.005882_0.004160_0.006165_0.006043_;448.824850_147.947769_29.389128_-10.298547_-2855.122051_-5017.178365_2.247340_147.947769_49.799166_10.508510_-3.406979_-978.342893_-1631.827314_0.997652_29.389128_10.508510_2.980040_-0.486641_-141.305453_-261.386757_0.443151_-10.298547_-3.406979_-0.486641_0.360530_106.920711_140.683851_0.020176_-2855.122051_-978.342893_…
486;0.007;23;1;12;6;41.93101;5;0.005059_0.006175_0.006423_0.006580_0.006185_;546.182184_180.086207_33.042659_-11.731344_-3005.485317_-5825.111037_2.850007_180.086207_60.961669_12.315301_-3.803160_-1008.112150_-1860.444326_1.310968_33.042659_12.315301_3.789694_-0.434373_-106.304355_-237.289405_0.562355_-11.731344_-3.803160_-0.434373_0.371124_105.531004_154.375421_0.007472_-3005.485317_-1008.112150…
487;0.007;23;1;11;2;49.565349;5.454545;0.005955_0.005726_0.005160_0.006084_0.005897_;413.668974_155.936123_50.351800_-9.536838_-3233.692526_-4024.066486_4.847876_155.936123_60.378480_20.187740_-3.885406_-1355.975181_-1533.800291_2.035085_50.351800_20.187740_7.562781_-1.008156_-394.299744_-444.628966_0.911391_-9.536838_-3.885406_-1.008156_0.634619_187.571806_143.195121_0.023582_-3233.692526_-1355.…
488;0.007;23;1;11;4;38.860294;5.454545;0.004900_0.005360_0.003958_0.005595_0.005561_;497.849042_164.755274_30.977827_-11.790169_-3405.169210_-5889.666212_2.554489_164.755274_55.658020_11.152203_-3.917639_-1167.305534_-1923.877476_1.118334_30.977827_11.152203_3.099384_-0.511774_-156.717350_-287.567554_0.485651_-11.790169_-3.917639_-0.511774_0.431323_130.625857_171.124014_0.025789_-3405.169210_-116…
489;0.007;23;1;11;6;42.149867;5.454545;0.004398_0.005818_0.005418_0.005821_0.005793_;560.457226_183.591570_31.762784_-12.006442_-3190.109468_-6340.336706_2.938643_183.591570_61.779130_11.868953_-3.860482_-1059.530653_-2009.088086_1.343801_31.762784_11.868953_3.642250_-0.386720_-98.097032_-231.679867_0.569077_-12.006442_-3.860482_-0.386720_0.384870_112.365070_168.785191_0.011353_-3190.109468_-1059…
490;0.007;23;1;10;2;62.009428;6;0.005220_0.005266_0.004746_0.005910_0.005198_;298.233714_112.886981_54.633654_-4.036599_-2258.794452_-2461.364015_4.846322_112.886981_44.612649_22.392809_-2.056291_-1086.605681_-979.547683_2.004745_54.633654_22.392809_12.022351_-0.840841_-536.467660_-452.422515_1.181310_-4.036599_-2.056291_-0.840841_0.729483_201.574714_93.844432_0.091221_-2258.794452_-1086.605681_-…
491;0.007;23;1;10;4;42.68791;6;0.004622_0.005004_0.003453_0.005169_0.004754_;701.759578_223.911467_25.536642_-17.592296_-5784.896246_-12310.425934_3.250413_223.911467_72.946039_9.384349_-5.574850_-1869.316828_-3854.645962_1.378659_25.536642_9.384349_2.537517_-0.296632_-110.736713_-281.027686_0.523027_-17.592296_-5.574850_-0.296632_0.643251_212.822564_369.622586_0.029091_-5784.896246_-1869.316828_…
492;0.007;23;1;10;6;43.452563;6;0.004151_0.005426_0.004831_0.005353_0.005399_;558.274819_182.669176_32.849904_-12.457036_-3342.570467_-6352.086528_2.899117_182.669176_61.355251_12.166378_-4.011676_-1113.085594_-2017.252242_1.328890_32.849904_12.166378_3.763620_-0.420246_-111.202822_-248.461080_0.592179_-12.457036_-4.011676_-0.420246_0.426296_124.682559_177.720845_0.021983_-3342.570467_-1113.08559…
493;0.007;23;1;10;8;43.758443;6;0.004130_0.004227_0.004936_0.004447_0.005781_;416.407377_129.523273_37.001019_-10.281708_-2391.840643_-4677.931569_2.269180_129.523273_41.448731_12.667619_-3.161256_-781.211133_-1423.852956_1.051772_37.001019_12.667619_4.977569_-0.609650_-150.233603_-319.768782_0.628564_-10.281708_-3.161256_-0.609650_0.430025_113.926793_151.373753_0.039653_-2391.840643_-781.211133_…
494;0.007;23;1;9;2;75.856455;6.666667;0.004662_0.004660_0.004001_0.005347_0.004868_;557.967578_228.995243_99.335511_-10.061565_-4915.542530_-4967.798141_5.504431_228.995243_97.536504_43.851945_-5.159765_-2408.456941_-2119.274020_2.378302_99.335511_43.851945_21.193693_-1.988392_-1058.565842_-876.464130_1.166569_-10.061565_-5.159765_-1.988392_1.391400_380.579761_196.874203_0.004815_-4915.542530_-24…
495;0.007;23;1;9;4;48.656308;6.666667;0.004148_0.004670_0.002807_0.004644_0.004292_;524.701546_185.169629_55.277974_-13.980190_-4048.612445_-5118.184590_3.868294_185.169629_66.676652_20.527394_-5.105663_-1532.374896_-1813.135858_1.621527_55.277974_20.527394_7.138249_-1.260148_-401.279425_-487.119572_0.798032_-13.980190_-5.105663_-1.260148_0.688191_199.867349_178.404805_0.048178_-4048.612445_-1532…
496;0.007;23;1;9;6;46.109444;6.666667;0.003485_0.004452_0.004299_0.004980_0.004984_;667.880822_222.096357_35.665185_-14.843536_-4130.977977_-7938.036819_3.446013_222.096357_75.853511_13.647011_-4.835727_-1383.396478_-2549.420958_1.584614_35.665185_13.647011_4.178708_-0.391218_-105.072783_-253.968037_0.673983_-14.843536_-4.835727_-0.391218_0.512451_153.310531_223.750378_0.028424_-4130.977977_-1383…
497;0.007;23;1;9;8;44.663688;6.666667;0.003918_0.003816_0.004624_0.004138_0.004922_;397.474090_122.929647_35.760194_-9.806265_-2324.596792_-4551.047754_2.250195_122.929647_39.135173_12.170576_-3.002551_-758.482640_-1379.442767_1.036619_35.760194_12.170576_4.857390_-0.574310_-146.971993_-315.197433_0.635547_-9.806265_-3.002551_-0.574310_0.431602_115.871291_150.252382_0.049717_-2324.596792_-758.482…
498;0.007;23;1;9;10;50.36567;6.666667;0.004263_0.004767_0.003650_0.004387_0.004695_;877.090148_280.966638_42.089900_-17.316319_-4779.006089_-10741.506470_4.203136_280.966638_94.260607_17.477417_-5.248282_-1472.773141_-3140.192191_1.874817_42.089900_17.477417_6.527690_-0.245786_-32.699468_-117.325114_0.679266_-17.316319_-5.248282_-0.245786_0.519964_160.185320_281.115648_-0.009190_-4779.006089_-147…
499;0.007;23;1;8;2;109.03684;7.5;0.003796_0.004389_0.003083_0.005018_0.004383_;1816.710977_800.957281_177.272930_-63.579217_-22343.959294_-30991.427042_-1.218549_800.957281_361.053851_84.044056_-29.860663_-10427.653239_-13760.752802_-0.888340_177.272930_84.044056_24.434827_-5.399526_-2111.922048_-2703.529008_-0.639605_-63.579217_-29.860663_-5.399526_4.793732_1364.679143_1453.036067_-0.067213_-223…
500;0.007;23;1;8;4;63.21015;7.5;0.004033_0.004511_0.002539_0.004155_0.003611_;690.357001_250.429577_75.852111_-19.677417_-6214.135705_-7212.234657_5.843639_250.429577_92.671649_28.897383_-7.455780_-2415.671707_-2636.995461_2.402592_75.852111_28.897383_10.078258_-1.906055_-663.873577_-730.674837_1.107092_-19.677417_-7.455780_-1.906055_1.081868_322.936797_271.086176_0.039424_-6214.135705_-2415.6717…
501;0.007;23;1;8;6;48.981191;7.5;0.003284_0.003390_0.003607_0.004513_0.004637_;726.407386_247.631542_45.205903_-17.561787_-4843.551036_-8070.902000_3.885110_247.631542_86.527459_17.311277_-5.905644_-1675.907882_-2674.555999_1.788986_45.205903_17.311277_5.346047_-0.603627_-170.955382_-332.879762_0.815764_-17.561787_-5.905644_-0.603627_0.684858_200.147309_251.224225_0.050247_-4843.551036_-1675.9078…
502;0.007;23;1;8;8;46.010821;7.5;0.003667_0.003398_0.003889_0.003680_0.004474_;368.407844_113.531925_35.461714_-9.203843_-2227.772949_-4219.397673_2.206785_113.531925_36.038264_11.968700_-2.826079_-734.312455_-1280.739547_1.011794_35.461714_11.968700_4.991204_-0.567662_-154.482599_-318.474228_0.664724_-9.203843_-2.826079_-0.567662_0.456668_123.873669_147.468966_0.072946_-2227.772949_-734.312455_-…
503;0.007;23;1;8;10;51.256122;7.5;0.003995_0.004066_0.003309_0.003904_0.004011_;867.696032_282.074548_47.398680_-17.588352_-4686.938558_-9708.848434_4.096130_282.074548_95.705081_19.202535_-5.443215_-1480.770461_-2903.928648_1.861335_47.398680_19.202535_6.974459_-0.371196_-67.116434_-179.432151_0.722678_-17.588352_-5.443215_-0.371196_0.550280_164.780917_262.196534_-0.000686_-4686.938558_-1480.770…
504;0.007;23;1;7;2;147.541698;8.571429;0.003580_0.003458_0.002445_0.004007_0.003936_;2641.082509_1206.310406_348.520221_-91.443435_-35491.788324_-43407.555453_-49.264409_1206.310406_569.140213_173.581434_-48.118395_-18004.142248_-20383.370029_-25.895892_348.520221_173.581434_61.597017_-13.226149_-5323.716526_-5605.657264_-11.498827_-91.443435_-48.118395_-13.226149_10.402240_2775.161709_2338.98919…
505;0.007;23;1;7;4;79.386231;8.571429;0.003702_0.004034_0.002362_0.003920_0.003137_;546.593988_207.316281_103.234388_-9.816286_-4920.080468_-4718.032705_8.614660_207.316281_81.137703_41.426774_-4.481843_-2196.271052_-1861.429834_3.494854_103.234388_41.426774_22.151427_-2.043823_-1114.180732_-902.988991_2.044536_-9.816286_-4.481843_-2.043823_1.117447_329.940443_167.701590_0.092547_-4920.080468_-21…
506;0.007;23;1;7;6;56.778933;8.571429;0.002987_0.002979_0.003087_0.003752_0.003912_;828.406234_289.510562_62.152330_-22.201542_-6291.814863_-9020.316238_5.118430_289.510562_103.559344_23.851048_-7.742831_-2260.637144_-3092.214583_2.295315_62.152330_23.851048_7.625095_-1.032812_-322.644696_-497.745260_1.095506_-22.201542_-7.742831_-1.032812_1.032418_299.109640_319.643279_0.082424_-6291.814863_-226…
507;0.007;23;1;7;8;51.007651;8.571429;0.003249_0.003140_0.003152_0.003254_0.004236_;408.783086_128.162529_40.751350_-10.366843_-2597.937997_-4671.463322_2.811163_128.162529_41.381516_13.970634_-3.246662_-870.491999_-1443.584399_1.243601_40.751350_13.970634_5.894828_-0.642562_-185.945555_-363.841062_0.807251_-10.366843_-3.246662_-0.642562_0.564571_153.982164_171.719478_0.097428_-2597.937997_-870.4…
508;0.007;23;1;7;10;51.478339;8.571429;0.003212_0.003651_0.002762_0.003409_0.003450_;896.104111_287.637082_45.770306_-19.058607_-5290.272704_-10854.472212_4.145836_287.637082_96.413090_18.586841_-5.816613_-1648.878937_-3211.230415_1.884260_45.770306_18.586841_6.898003_-0.313734_-60.046905_-167.353610_0.754669_-19.058607_-5.816613_-0.313734_0.634747_194.060523_308.792316_0.011819_-5290.272704_-164…
509;0.007;23;1;7;12;52.112087;8.571429;0.003015_0.003071_0.002710_0.003528_0.003190_;524.591452_162.633994_65.751370_-13.786932_-2522.677437_-5115.368112_-1.315043_162.633994_51.949156_22.001878_-4.299821_-863.285832_-1555.524711_-0.136784_65.751370_22.001878_10.426226_-1.498354_-315.100565_-553.959307_0.177135_-13.786932_-4.299821_-1.498354_0.575414_125.407398_167.509994_0.144998_-2522.677437_-8…
510;0.007;23;1;7;14;55.813205;8.571429;0.001936_0.003437_0.003299_0.003244_0.003765_;1422.209369_395.216824_-0.953491_-30.659718_-9914.745784_-32097.304521_10.096173_395.216824_121.169081_9.523153_-7.922006_-2579.324269_-7644.898535_3.095745_-0.953491_9.523153_9.356178_0.891741_327.855067_1312.625072_0.257254_-30.659718_-7.922006_0.891741_0.874431_294.147375_833.468598_-0.125979_-9914.745784_-257…
511;0.007;23;1;6;2;298695.0493;10;0.003040_0.002695_0.002080_0.003164_0.003495_;2776.986464_1286.641664_427.625722_-31.507856_-30549.677638_-42765.344407_-219.568486_1286.641664_640.506760_241.377847_-33.758045_-18932.093099_-21491.353589_-128.020570_427.625722_241.377847_115.973938_-16.041581_-8067.730985_-7307.817871_-72.092768_-31.507856_-33.758045_-16.041581_21.182085_4327.404282_2498.034795_…
512;0.007;23;1;6;4;110.050663;10;0.002948_0.003398_0.001730_0.003391_0.002882_;2328.831804_976.015558_207.078498_-75.900069_-25333.691497_-38296.704046_8.824733_976.015558_419.681534_95.429963_-32.825115_-11082.877382_-15903.958563_3.989812_207.078498_95.429963_29.352591_-4.523362_-1859.605318_-2645.162692_1.240266_-75.900069_-32.825115_-4.523362_5.357733_1529.767777_1771.052296_-0.072620_-25333.…
513;0.007;23;1;6;6;75.714163;10;0.002803_0.002896_0.002769_0.003274_0.003346_;1558.755179_562.965118_74.465690_-41.703956_-13939.129711_-27309.886868_9.619142_562.965118_208.894089_31.895697_-14.742476_-5021.528063_-9505.415600_4.376706_74.465690_31.895697_10.014151_-0.523595_-261.798220_-616.236862_1.630614_-41.703956_-14.742476_-0.523595_1.957395_625.963314_981.376440_0.086001_-13939.129711_-50…
514;0.007;23;1;6;8;61.400896;10;0.002970_0.002670_0.002662_0.002699_0.003512_;609.632620_198.061557_56.161672_-15.285566_-4267.078353_-7531.213712_5.282525_198.061557_66.191624_20.102292_-4.923716_-1444.258010_-2392.685472_2.202684_56.161672_20.102292_7.921557_-0.815073_-271.362211_-517.332098_1.196766_-15.285566_-4.923716_-0.815073_0.823052_232.998771_273.061263_0.100986_-4267.078353_-1444.25801…
515;0.007;23;1;6;10;55.021353;10;0.002555_0.002784_0.002259_0.003017_0.003111_;1046.855811_353.992283_64.418319_-22.634884_-6044.317796_-10914.789038_5.072346_353.992283_124.502000_26.353063_-7.318254_-1996.647278_-3415.530312_2.356930_64.418319_26.353063_9.392305_-0.567242_-120.963405_-264.689397_0.987321_-22.634884_-7.318254_-0.567242_0.806734_238.538660_325.675234_0.029888_-6044.317796_-1996.6…
516;0.007;23;1;6;12;51.787441;10;0.002276_0.002613_0.002194_0.003064_0.002507_;506.490384_156.929896_67.452244_-12.914712_-2385.375316_-4882.394054_-1.526137_156.929896_50.119318_22.484602_-4.053614_-830.807601_-1489.798209_-0.210293_67.452244_22.484602_11.122715_-1.508804_-328.524928_-571.800764_0.150965_-12.914712_-4.053614_-1.508804_0.574014_127.024102_159.740812_0.174207_-2385.375316_-830.807…
517;0.007;23;1;6;14;57.30209;10;0.001686_0.002704_0.002917_0.002764_0.003070_;1526.348345_421.542527_-4.482043_-34.266525_-11116.844905_-35252.504483_10.443843_421.542527_128.024165_8.832312_-8.823775_-2883.433224_-8424.116335_3.208997_-4.482043_8.832312_9.718647_1.047580_377.004539_1446.563041_0.283739_-34.266525_-8.823775_1.047580_1.010249_339.178315_946.432798_-0.127014_-11116.844905_-2883.433…
518;0.007;23;1;6;16;58.614127;10;0.002860_0.003192_0.002233_0.002757_0.002744_;2368.847598_597.014783_-37.888475_-55.878154_-17945.252752_-64353.724616_25.231485_597.014783_163.547811_1.817762_-13.434043_-4395.247735_-14710.203731_6.971619_-37.888475_1.817762_11.527806_1.895792_590.011273_2549.044991_0.338696_-55.878154_-13.434043_1.895792_1.584290_516.140012_1679.840692_-0.393193_-17945.252752_-…
519;0.007;23;1;5;2;4160.308829;12;0.002557_0.002402_0.001567_0.002964_0.002785_;12032.103415_4906.548774_1455.870413_360.047198_-54901.701377_-152349.907237_-1311.333372_4906.548774_2297.023161_916.605368_77.650078_-57467.323327_-74695.409682_-830.840791_1455.870413_916.605368_556.989731_10.150300_-38389.790721_-27643.089685_-565.223557_360.047198_77.650078_10.150300_135.532660_23151.816199_9274.…
520;0.007;23;1;5;4;307.815679;12;0.002543_0.002653_0.001245_0.002741_0.002551_;2596.573436_1137.504041_343.227779_-58.715392_-30739.673129_-44326.094680_-62.026855_1137.504041_524.512750_175.693856_-29.700525_-15080.896763_-19427.092223_-33.831987_343.227779_175.693856_76.761941_-4.677120_-4136.690694_-4659.635282_-17.858536_-58.715392_-29.700525_-4.677120_10.767067_2711.889486_2407.910826_-1.181…
521;0.007;23;1;5;6;127.219491;12;0.002151_0.002480_0.002240_0.002992_0.002638_;1971.977971_794.234134_250.479348_-52.498069_-18388.314006_-19914.212711_15.969812_794.234134_328.578950_108.976874_-21.808047_-7846.701649_-7956.645855_7.143680_250.479348_108.976874_42.665815_-4.559386_-2053.298031_-2085.474829_3.204092_-52.498069_-21.808047_-4.559386_4.125096_1158.833957_869.313007_0.071005_-18388.3…
522;0.007;23;1;5;8;75.405469;12;0.002418_0.002245_0.002010_0.001858_0.002954_;320.929129_101.268146_52.703197_-2.025410_-1838.454197_-3353.952155_7.544782_101.268146_33.460161_18.228685_-0.915323_-770.732897_-1098.527192_2.764992_52.703197_18.228685_11.130605_0.066006_-326.734077_-493.303059_2.031547_-2.025410_-0.915323_0.066006_0.983603_256.808241_140.737733_0.429807_-1838.454197_-770.732897_-32…
523;0.007;23;1;5;10;65.369263;12;0.002337_0.002486_0.001551_0.002597_0.002316_;1289.417775_449.496345_88.726461_-30.256988_-8671.027248_-13822.486841_7.352875_449.496345_162.698136_36.597927_-10.200240_-3000.156812_-4500.316606_3.358022_88.726461_36.597927_12.915056_-0.959529_-282.123344_-447.409112_1.430419_-30.256988_-10.200240_-0.959529_1.257363_378.141910_458.353421_0.059764_-8671.027248_-300…
524;0.007;23;1;5;12;57.824115;12;0.001856_0.002367_0.001547_0.002731_0.002371_;538.215623_170.561006_79.940502_-13.512188_-2645.069161_-5005.851335_-1.199538_170.561006_55.760260_27.174442_-4.399786_-961.035599_-1571.129312_-0.113731_79.940502_27.174442_14.358809_-1.811499_-429.159417_-669.240053_0.226463_-13.512188_-4.399786_-1.811499_0.687660_156.164583_169.007100_0.227946_-2645.069161_-961.035…
525;0.007;23;1;5;14;58.74234;12;0.001423_0.002286_0.002286_0.002283_0.002595_;2151.150473_568.995122_-26.712568_-56.292162_-18578.441206_-56078.459649_13.227651_568.995122_161.789039_2.933428_-14.200921_-4732.293313_-13515.809102_3.944135_-26.712568_2.933428_10.289721_1.811567_609.698769_2108.421629_0.330137_-56.292162_-14.200921_1.811567_1.805384_604.367608_1660.558871_-0.180730_-18578.441206_-4…
526;0.007;23;1;5;16;61.781776;12;0.002620_0.002778_0.001907_0.002479_0.001895_;2532.599477_632.594413_-43.224418_-62.884060_-20570.821766_-71383.528752_24.711533_632.594413_170.219376_-0.099078_-15.058695_-5021.797432_-16396.814335_6.874189_-43.224418_-0.099078_11.216907_2.137383_662.832600_2701.939592_0.464430_-62.884060_-15.058695_2.137383_1.875023_618.035908_1950.707219_-0.362343_-20570.821766…
527;0.007;23;1;5;18;67.806632;12;0.002021_0.001831_0.002201_0.001703_0.002888_;1304.623575_377.808423_54.797570_-29.676250_-8229.376713_-20864.924557_19.119322_377.808423_119.258550_24.901691_-8.173950_-2443.830626_-5330.092837_6.739765_54.797570_24.901691_12.010482_-0.167641_-142.866466_-42.142143_2.539531_-29.676250_-8.173950_-0.167641_1.100065_320.517565_595.840385_0.009696_-8229.376713_-2443.…
528;0.007;23;1;5;20;82.150843;12;0.002607_0.001936_0.001963_0.002585_0.002882_;866.935471_237.036096_83.554928_-22.853635_-5401.519322_-13478.740643_16.797919_237.036096_68.797764_26.929717_-6.283554_-1711.157957_-3524.717822_5.472327_83.554928_26.929717_13.525848_-1.414503_-507.917351_-975.031611_3.356205_-22.853635_-6.283554_-1.414503_1.241743_325.310234_465.304744_0.180693_-5401.519322_-1711.1…
529;0.007;23;1;5;22;79.534452;12;0.001763_0.002880_0.001417_0.002501_0.002588_;725.617880_183.255148_62.387949_-16.493416_-4068.334082_-12349.291370_11.437361_183.255148_50.132447_19.444316_-4.321689_-1308.960306_-2946.399737_3.525844_62.387949_19.444316_10.377095_-0.621507_-295.194499_-677.626727_2.291894_-16.493416_-4.321689_-0.621507_1.102793_333.728302_426.828383_0.243513_-4068.334082_-1308.9…
530;0.007;23;1;4;2;7684887145;15;0.002358_0.001660_0.000969_0.002325_0.002089_;313876.758878_1374233.772379_2720410.970589_557165.827815_-86103521.834508_-16532071.520951_-14315782.570096_1374233.772368_6512562.449868_12975954.802025_2636845.209030_-412292624.311445_-78131917.575483_-68232893.951655_2720410.970566_12975954.802017_25867169.578840_5253236.488951_-822135190.390492_-155639061.146934_…
531;0.007;23;1;4;4;336480161.5;15;0.002003_0.001776_0.000773_0.002139_0.002043_;1658814.711227_516898.671399_268743.531221_384693.769586_27093221.186053_-5090218.013560_-2402449.035790_516898.671399_161126.673382_83834.939850_119912.252438_8428875.599573_-1596236.511341_-749197.366961_268743.531220_83834.939850_43693.915895_62387.925817_4367199.238017_-841008.316692_-390176.706784_384693.769586_1…
532;0.007;23;1;4;6;794.511898;15;0.001526_0.002284_0.001298_0.002652_0.002121_;20403.577763_11520.756708_3766.264080_-447.204507_-183865.914582_-194000.301469_-404.168069_11520.756708_6571.460788_2181.438593_-260.927285_-106336.584726_-108938.969664_-235.839200_3766.264080_2181.438593_754.613034_-78.710820_-33731.081164_-33692.962059_-83.838763_-447.204507_-260.927285_-78.710820_20.541549_6272.91…
533;0.007;23;1;4;8;266.433039;15;0.001540_0.001716_0.001545_0.001700_0.002092_;573.662586_166.849411_172.242202_176.646048_4972.400935_-2264.847687_32.538194_166.849411_50.707768_53.883673_53.096811_912.544293_-816.845933_9.837550_172.242202_53.883673_58.854035_56.485281_603.798652_-928.288645_10.406491_176.646048_53.096811_56.485281_57.215268_1345.443729_-716.127909_10.364247_4972.400935_912.544…
534;0.007;23;1;4;10;123.247652;15;0.002212_0.002252_0.001262_0.002175_0.001768_;1848.057586_687.319219_177.743506_-50.525946_-16967.417121_-21311.759060_14.655803_687.319219_265.916539_75.460154_-19.011317_-6581.953253_-7579.009746_6.517405_177.743506_75.460154_27.794182_-3.475186_-1386.727022_-1400.473999_2.771014_-50.525946_-19.011317_-3.475186_2.810785_868.250987_835.219539_0.023654_-16967.417…
535;0.007;23;1;4;12;82.525147;15;0.001447_0.001937_0.001031_0.002170_0.001775_;244.582198_70.088646_62.304995_7.541162_157.371285_-1657.141184_-2.936567_70.088646_21.299973_19.738097_2.053937_-136.770835_-505.212071_-0.793316_62.304995_19.738097_19.110811_1.939215_-199.350451_-442.543842_-0.621202_7.541162_2.053937_1.939215_0.788198_112.087304_-6.670866_0.339781_157.371285_-136.770835_-199.350451…
536;0.007;23;1;4;14;71.458914;15;0.001198_0.001354_0.001758_0.001831_0.002452_;4582.294604_1218.551049_-47.190217_-153.542748_-50547.562587_-133697.130747_18.128967_1218.551049_335.793584_-2.099111_-40.259475_-13375.527124_-34276.296111_5.599659_-47.190217_-2.099111_11.353825_3.017887_922.310071_2889.130759_0.869042_-153.542748_-40.259475_3.017887_5.838688_1915.551107_4769.741148_-0.210190_-50547…
537;0.007;23;1;4;16;66.062266;15;0.001973_0.001945_0.001321_0.002110_0.001592_;1923.483762_555.502826_2.863040_-44.717161_-14811.372818_-43851.292623_17.443471_555.502826_178.567633_16.333205_-11.952882_-4066.194350_-10766.825233_6.069809_2.863040_16.333205_15.029930_1.603808_484.543484_1871.446479_1.480832_-44.717161_-11.952882_1.603808_1.575097_520.927646_1270.258301_0.045013_-14811.372818_-406…
538;0.007;23;1;4;18;73.463824;15;0.001750_0.001437_0.001485_0.001263_0.002471_;1408.270790_394.453824_62.063576_-37.098604_-10580.691325_-24282.350857_18.432781_394.453824_119.180288_25.610670_-10.021605_-3081.391652_-6204.661851_6.421327_62.063576_25.610670_12.255727_-0.264760_-231.707401_-268.350600_2.941868_-37.098604_-10.021605_-0.264760_1.693703_493.095532_810.451532_0.231680_-10580.691325_-…
539;0.007;23;1;4;20;88.647382;15;0.001954_0.001547_0.001153_0.001889_0.002503_;914.849937_245.784973_85.487825_-23.321407_-6146.934768_-15320.754404_17.135432_245.784973_69.820514_26.689019_-6.407746_-1917.299396_-3977.988259_5.331693_85.487825_26.689019_13.026849_-1.353890_-543.558961_-1103.943352_3.238959_-23.321407_-6.407746_-1.353890_1.409035_394.984729_532.267738_0.295350_-6146.934768_-1917.…
540;0.007;23;1;4;22;83.186318;15;0.001492_0.002166_0.001119_0.002003_0.001840_;660.916014_169.067166_66.849539_-13.698814_-3586.483163_-10667.756124_12.078747_169.067166_46.802169_20.351245_-3.868693_-1270.650174_-2635.354833_3.601661_66.849539_20.351245_11.220275_-0.678392_-348.010052_-770.968732_2.489302_-13.698814_-3.868693_-0.678392_1.194752_375.729985_383.739123_0.360366_-3586.483163_-1270.6…
541;0.007;23;1;4;24;89.621959;15;0.001649_0.001671_0.001870_0.001697_0.001780_;5119.159581_1978.027663_415.878892_-47.974624_-7350.528293_-38152.996701_34.821818_1978.027663_776.893753_168.209208_-18.774426_-3063.835967_-13908.508678_14.177802_415.878892_168.209208_43.668167_-2.380952_112.333008_-2062.117226_3.942141_-47.974624_-18.774426_-2.380952_1.023970_340.340411_513.632261_-0.086081_-7350.5…
542;0.007;23;1;4;26;88.635292;15;0.001574_0.001691_0.001426_0.002373_0.002120_;521.528999_120.930637_53.913479_-11.324612_-1048.152332_-8616.506827_-3.144388_120.930637_32.111405_15.762676_-3.610723_-874.617527_-1988.640686_-0.160542_53.913479_15.762676_10.266009_-0.655913_-161.459601_-564.252774_-0.172769_-11.324612_-3.610723_-0.655913_1.483226_493.275102_407.124896_-0.165024_-1048.152332_-874.6…
543;0.007;23;1;4;28;105.077144;15;0.001156_0.001734_0.001263_0.001530_0.002542_;1965.756985_561.964020_135.206211_-37.548660_-5438.976439_-24801.092399_-11.776609_561.964020_186.556350_61.115624_-10.657554_-2024.044974_-4795.176050_-2.743531_135.206211_61.115624_37.658451_1.077892_957.420783_1389.225425_-2.682561_-37.548660_-10.657554_1.077892_2.299057_826.603528_943.745571_-0.649687_-5438.976439…
544;0.007;23;1;4;30;109.00887;15;0.001297_0.002148_0.001681_0.001726_0.001880_;4774.981409_1702.072964_308.714526_-47.776106_-6242.083647_-36730.852793_-42.633001_1702.072964_614.962685_112.097695_-17.920913_-2908.708179_-12951.868114_-12.905062_308.714526_112.097695_31.388471_-0.438408_1296.388153_-1272.652817_-6.794512_-47.776106_-17.920913_-0.438408_1.414507_636.324333_640.209002_-0.883753_-62…
545;0.007;23;1;3;2;1.80E+11;20;0.001670_0.001024_0.000757_0.002109_0.001715_;-1236295155498.513200_-1974003657084.056200_-7203933659394.882800_-23442134351782.531000_33836266236536.750000_6419359115316.142600_283097529097168.810000_-1974008097773.606000_-3141340446120.824200_-11404503148666.635000_-36943642349823.922000_5520996443;2.388841_1.670321_1.987048_2.022410_1.788067_;1274195.612;0.294122…
546;0.007;23;1;3;4;7747564226;20;0.001356_0.001364_0.000514_0.001485_0.001838_;14577366267811.672000_7619481100544.016600_4355876018496.386700_41036080588485.203000_388901363536314.560000_-5897140000221.903300_-342780261284765.620000_7619479367641.726600_3982662356201.560100_2276825663787.506800_21449585368825.949000_203275552923285.530000_-3082417496207.804200_-179171548052614.620000_43558713518…
547;0.007;23;1;3;6;3315136656;20;0.001082_0.001472_0.000972_0.002067_0.001718_;4274996.526191_2213050.038756_1376469.743154_1058072.835553_41754100.100784_-9608333.964251_-9399461.208032_2213050.038744_1148325.036026_715492.421461_547291.678465_21347711.268883_-5040197.420431_-4873493.290965_1376469.743142_715492.421458_446452.948639_340315.836925_13164334.403788_-3161158.441328_-3035757.302179_1…
548;0.007;23;1;3;8;746036505.1;20;0.001196_0.001235_0.001103_0.001377_0.001728_;2849658.555776_2063015.535823_939761.707868_115449.418621_-6835655.370732_-14279787.665018_-489267.748815_2063015.535823_1494050.386496_680670.467203_83400.603882_-4978854.727505_-10342060.852899_-354249.137248_939761.707865_680670.467201_312283.185714_39685.900132_-2050786.493602_-4613370.265375_-163498.675660_115449…
549;0.007;23;1;3;10;697995277.3;20;0.001530_0.001797_0.000641_0.001371_0.001515_;70510.117559_35546.348950_17168.485141_4638.572343_30101.062578_-381821.851822_-12686.109505_35546.348950_18009.466516_8699.014769_2291.259557_3720.075392_-195697.360030_-6381.280652_17168.485141_8699.014769_4217.326233_1122.715842_4446.665619_-93153.722828_-3108.560954_4638.572343_2291.259557_1122.715842_349.323686_…
550;0.007;23;1;3;12;360716650.4;20;0.001006_0.001570_0.000848_0.001976_0.001312_;20724.744239_8576.104197_4290.642141_1337.899564_-7823.567208_-229008.226897_-584.305255_8576.104197_3600.095119_1853.618432_583.797600_1403.341396_-86666.036016_-251.295415_4290.642141_1853.618432_1033.611474_353.741164_12128.526460_-29330.381945_-140.972066_1337.899564_583.797600_353.741164_141.395121_10232.329540_…
551;0.007;23;1;3;14;1512.94335;20;0.001009_0.001222_0.001530_0.001453_0.001723_;73919.371420_36396.093443_12666.087034_123.342604_-66076.839839_-476066.845471_2301.689216_36396.093443_18186.280251_6550.484462_128.993775_-18658.250451_-211776.033976_1178.661936_12666.087034_6550.484462_2606.382960_145.872486_15020.052106_-48567.275227_471.329355_123.342604_128.993775_145.872486_48.100609_10232.713…
552;0.007;23;1;3;16;298.826757;20;0.001439_0.001158_0.000812_0.001613_0.001148_;33153.924585_12637.869368_2760.029752_-753.724990_-203750.536340_-456579.557399_709.089785_12637.869368_5150.250736_1497.437655_-175.410090_-52551.794711_-137759.673468_365.971180_2760.029752_1497.437655_861.699561_111.342788_22853.874856_14513.205432_204.200391_-753.724990_-175.410090_111.342788_71.541578_17309.94065…
553;0.007;23;1;3;18;214.695832;20;0.001389_0.001085_0.000902_0.000929_0.001743_;8824.280384_1865.020419_-241.162276_-542.308359_-201253.490645_-512486.135041_-157.453412_1865.020419_399.157944_-46.250242_-114.475748_-42756.433229_-107795.927720_-31.741444_-241.162276_-46.250242_16.403924_20.127864_6940.507005_16445.737941_10.578359_-542.308359_-114.475748_20.127864_38.629780_14022.510418_33463.72…
554;0.007;23;1;3;20;142.143563;20;0.001118_0.000996_0.000815_0.001370_0.002132_;2614.040428_671.248249_130.850934_-91.704355_-29636.495171_-67453.265308_27.115522_671.248249_177.852919_38.703427_-23.872375_-7986.610785_-17049.828136_7.914658_130.850934_38.703427_15.526048_-1.482963_-799.820559_-2299.984815_5.218013_-91.704355_-23.872375_-1.482963_6.219105_1940.063578_3046.889755_1.557920_-29636.4…
555;0.007;23;1;3;22;109.606022;20;0.000920_0.001275_0.000671_0.001607_0.001509_;961.286314_262.509683_135.753033_-11.157073_-3667.218490_-12636.197072_26.565049_262.509683_77.423944_41.845938_-4.657659_-1868.212835_-3504.102166_7.400725_135.753033_41.845938_25.715477_-0.723936_-616.776317_-1450.361289_5.455454_-11.157073_-4.657659_-0.723936_2.751773_875.872436_517.630167_1.183567_-3667.218490_-18…
556;0.007;23;1;3;24;102.748217;20;0.000998_0.001048_0.001354_0.001074_0.001227_;4752.457735_1821.607529_412.514445_-37.997973_-5403.561600_-34126.800839_30.794844_1821.607529_707.412660_160.790114_-15.857979_-2760.649635_-12867.245042_12.177435_412.514445_160.790114_44.345902_-0.913216_611.459677_-2085.496156_3.933423_-37.997973_-15.857979_-0.913216_1.557604_608.711011_542.682401_0.177279_-5403.5…
557;0.007;23;1;3;26;86.107933;20;0.000802_0.001267_0.000933_0.001837_0.001420_;468.663236_102.301219_40.356571_-7.437260_-422.868975_-8765.888674_-4.447107_102.301219_26.812187_11.823431_-3.066990_-912.992867_-1978.831655_-0.244555_40.356571_11.823431_7.713724_-0.139418_-58.809811_-383.412297_-0.380114_-7.437260_-3.066990_-0.139418_1.792381_668.473626_470.346746_-0.362545_-422.868975_-912.992867_…
558;0.007;23;1;3;28;114.903147;20;0.000953_0.001334_0.000901_0.001149_0.001799_;2023.957201_512.148238_73.910306_-46.962188_-9426.421229_-37020.996370_-7.529839_512.148238_157.926212_44.045658_-11.442485_-2775.542432_-6396.560891_-1.513145_73.910306_44.045658_36.531706_3.680229_1661.856930_2979.505074_-2.868472_-46.962188_-11.442485_3.680229_3.496539_1295.130586_1678.579370_-1.016394_-9426.421229…
559;0.007;23;1;3;30;118.390491;20;0.001049_0.001409_0.001346_0.001219_0.001173_;5524.605826_1980.302714_337.228346_-57.728399_-8623.498935_-43899.094623_-38.819763_1980.302714_720.003189_123.451475_-21.802577_-3900.172268_-15536.379784_-11.517249_337.228346_123.451475_36.606386_0.360374_1903.361848_-1100.207852_-7.343832_-57.728399_-21.802577_0.360374_1.955451_902.227615_861.016130_-1.198877_-862…
560;0.007;23;1;3;32;104.219768;20;0.001017_0.001609_0.001080_0.001157_0.002526_;1894.749646_659.755104_190.643132_-19.456742_-1056.062442_-10737.888604_-56.020167_659.755104_241.669330_65.999473_-9.700567_-2393.709058_-3874.210497_-9.114784_190.643132_65.999473_25.720443_0.208774_1184.550004_-312.245884_-11.649709_-19.456742_-9.700567_0.208774_1.710580_907.046878_395.326045_-3.385876_-1056.062442…
561;0.007;23;1;3;34;124.080356;20;0.001401_0.001639_0.001145_0.001378_0.001257_;6181.815677_2141.132166_404.493582_-63.873848_-9870.789195_-44799.730413_-71.430873_2141.132166_756.656249_140.952260_-24.369043_-5334.621447_-15432.631590_-15.988509_404.493582_140.952260_46.825298_0.890033_3071.368295_-814.302175_-19.184741_-63.873848_-24.369043_0.890033_2.461482_1374.623017_999.076548_-3.999571_-98…
562;0.007;23;1;3;36;122.423179;20;0.000970_0.001145_0.000753_0.001282_0.002042_;5279.074972_1927.057113_388.372483_-58.381159_-11769.666998_-36510.836191_-47.872204_1927.057113_721.781888_143.696292_-23.421370_-6460.819375_-13127.912506_-3.345113_388.372483_143.696292_49.868030_0.219682_2677.367319_-620.845682_-22.439071_-58.381159_-23.421370_0.219682_2.098357_1227.912565_837.048248_-5.064882_-11…
563;0.007;23;1;3;38;162.936849;20;0.001187_0.001184_0.000939_0.001141_0.001702_;12687.588560_5297.354418_1055.216539_-159.416995_-26889.620014_-71352.066716_-15.110922_5297.354418_2341.125659_525.174320_-66.164579_-12210.306717_-20462.069670_5.653573_1055.216539_525.174320_222.588703_1.810682_9517.269604_5806.546546_-64.700660_-159.416995_-66.164579_1.810682_4.993512_2631.853518_1943.205564_-11.9…
564;0.007;23;1;3;40;183.739863;20;0.001272_0.001253_0.000779_0.001142_0.001524_;10681.949857_4059.469373_1688.648835_-621.057002_-78424.350675_-83702.039308_198.150002_4059.469373_1751.173890_857.125299_-256.262907_-44566.647324_-27646.830267_121.137755_1688.648835_857.125299_713.763595_-52.671934_512.215576_-253.570250_-30.920800_-621.057002_-256.262907_-52.671934_58.642186_14341.926740_7010.910…
565;0.007;23;1;3;42;303.528702;20;0.001238_0.000949_0.001114_0.001661_0.001898_;1980.673769_407.717838_961.247881_82.244153_21774.242278_-19227.287256_-54.856741_407.717838_155.532384_390.741060_5.546559_-17055.456723_-7605.793471_59.337867_961.247881_390.741060_1001.130679_27.872014_-46015.268511_-18497.880824_151.265113_82.244153_5.546559_27.872014_38.161298_6581.101420_733.239405_-23.427808_21…
566;0.007;23;1;3;44;671.265668;20;0.001324_0.000813_0.001352_0.001241_0.001999_;1683068.887477_1841873.262032_648931.271738_-14124.218168_2330911.932102_28500404.679255_-14484.923053_1841873.262019_2157137.099421_790685.340752_-15819.295074_2421780.511507_37072341.902385_-16920.078626_648931.271731_790685.340749_300877.717993_-5162.952208_1323160.723468_14435302.895525_-7693.864212_-14124.218168_…
567;0.007;23;1;3;46;432.80239;20;0.000774_0.001110_0.000542_0.001311_0.001790_;15210.925211_5045.655761_1767.547741_-72.181046_53627.706472_-64468.642846_-1143.608763_5045.655761_1781.187315_599.783857_-38.015904_834.892885_-13723.991599_-170.495483_1767.547741_599.783857_309.048934_16.779467_28720.534733_10571.497286_-370.708098_-72.181046_-38.015904_16.779467_9.847838_8376.628173_3514.153542_-8…
568;0.007;23;1;2;2;1214732590;30;0.001183_0.000632_0.000471_0.001217_0.001392_;-4976938746864319.000000_-3683640511385279.500000_2131781701472461.000000_-6014208144949527.000000_-137979980771494510.000000_-686252401848956.000000_23869306379480000.000000_-3717113111631460.000000_-2133611257493663.500000_3981984282390141.000000_-33201;2.080874_2.342380_1.069466_3.450955_1.348891_;12594160.3;0.26565…
569;0.007;23;1;2;4;366010377.2;30;0.000696_0.000758_0.000336_0.001260_0.001458_;715114051562212.620000_176060542140110.370000_-3057412639017682.000000_-8081768404385456.000000_19791549016068972.000000_-696768177131810.000000_73238314784025472.000000_276284875140181.940000_-98853096334647.391000_-2714566720727921.500000_-6928642756438431.000000_12819154492682344.000000_313288010776810.370000_60993…
570;0.007;23;1;2;6;526363285.1;30;0.000896_0.000849_0.000351_0.001492_0.001087_;569109501697974.500000_311051796264178.370000_-1037336115317235.500000_515854321913903.750000_41566921253049416.000000_3703505275096769.500000_-5627382191962017.000000_310151596504471.620000_238744618331381.190000_-260776226242656.090000_164338757346047.590000_11130250257837824.000000_115293795169820.410000_-640141461…
571;0.007;23;1;2;8;193023980.6;30;0.000795_0.000941_0.000453_0.001027_0.001311_;44518281546071.852000_27336124780804.719000_-32931029389897.820000_72874501454964.000000_2277545655378885.000000_125573508833015.050000_-487804548786635.560000_26322331143642.098000_38869606692250.008000_127822210818123.800000_149448163609745.560000_-899887694237189.000000_-140742835481280.810000_-1387394081169040.000…
572;0.007;23;1;2;10;410791255.5;30;0.001070_0.001067_0.000315_0.000824_0.001131_;66020805156266.883000_-36799915933250.773000_73769915582959.828000_-23966448726882.844000_2196231889219777.700000_12633633121003.098000_-9825792503914.388700_-37645525156896.437000_10009283135548.238000_-42906116179412.219000_-20124627840401.937000_-1224763365821387.000000_-9991418767732.298800_269242475043318.560000…
573;0.007;23;1;2;12;5419190240;30;0.000872_0.000900_0.000422_0.001131_0.000941_;658318518105322.750000_301255471059391.250000_-1061811553709507.000000_-353513818899358.870000_28512394540969180.000000_-107314304720233.220000_5115048954526851.000000_301769930052896.810000_135406456980530.580000_-502390153075303.190000_-189183517511276.000000_13149573437159838.000000_-50137708920009.273000_253056482…
574;0.007;23;1;2;14;79188063.68;30;0.000586_0.001068_0.000733_0.001182_0.001381_;91837636759144.344000_106338503609215.830000_35140313662609.035000_132192097794692.620000_-634394841205959.870000_-743932361549094.370000_-717733120979079.500000_106347160140012.670000_146833885342336.750000_87763869696072.125000_121253612372637.090000_-4441813781862940.000000_-1551718644788827.500000_-75591779940130…
575;0.007;23;1;2;16;1.08E+12;30;0.001030_0.000741_0.000303_0.001177_0.000946_;556811022602.368650_528022986783.726200_506110959247.007200_248938236846.941160_713967659073.072630_-1308593529128.863800_-733502674271.262820_528044052337.722600_529366079098.722900_487539413726.177920_90939946068.213440_-4323536461155.295400_-1658424933415.213100_-362863092640.782960_506116519004.446590_487525538589.1…
576;0.007;23;1;2;18;2151690966;30;0.000730_0.000738_0.000612_0.000793_0.001155_;-373600458409374.370000_-376800688412803.690000_307963849549.618160_-781351387990315.750000_-10197325993308104.000000_680896431295633.620000_1196601018548452.000000_-376505437409035.870000_-378764928662208.370000_2015757705251.157700_-788916276165102.2500;1.965858_1.910417_1.458509_1.561572_1.609073_;1597052.804;0.254…
577;0.007;23;1;2;20;9719872196;30;0.000665_0.000728_0.000498_0.000900_0.001220_;2258009964517.625500_2258649469262.332000_885615724653.149290_957977720985.178470_-5544624243015.256800_-9942523731278.576200_-1546912332453.453900_2258648843026.928200_2259328544411.446300_886358356423.976440_958571931215.858030_-5520401576657.072300_-9940355501776.066400_-1547730466127.112800_885608005134.164790_886…
578;0.007;23;1;2;22;814533092.8;30;0.000793_0.001176_0.000457_0.001145_0.001128_;60458934895.418373_50206814304.575325_17296734607.164425_34744063508.329788_-240757127892.021300_-410738607854.492920_-75639068249.413940_50206814482.419662_41695242424.496574_14358697349.561794_28848301127.045593_-200691965232.384980_-341274082411.398010_-62808255659.239952_17296734177.700764_14358696942.043415_4960…
579;0.007;23;1;2;24;6303107.37;30;0.000717_0.000626_0.000621_0.000916_0.000859_;5474358058.970895_2322807196.655603_-1193772729.519371_881988361.390348_-121659398826.956620_-139088643467.893650_-4301833545.616841_2322807301.266155_1160317998.537828_-274467332.743128_331291502.809287_-37315755449.768188_-46167006323.665779_-1563142175.504265_-1193772590.593514_-274467250.983144_568576565.795995_-2…
580;0.007;23;1;2;26;59847629.29;30;0.000524_0.001119_0.000352_0.001441_0.001060_;37392540849767.203000_29267331591413.434000_5822863264975.936500_85493796197336.422000_1295642332415320.200000_-61685073768867.133000_15485977161638.156000_29267331636279.969000_22907712545319.418000_4557589336226.001000_66916496457367.594000_1014105208501116.400000_-48281294972226.227000_12120966356694.248000_582286…
581;0.007;23;1;2;28;3364598238;30;0.000678_0.000843_0.000511_0.000878_0.000933_;23189869766.139290_21563339682.036251_71688756580.518936_353460961229.484560_-261624230285.187680_-126242883054.937390_45928240720.086914_21563339687.891972_20051179899.216160_66661601161.468079_328672866617.161500_-243309195695.344240_-117392668691.733920_42707141078.288414_71688756603.689056_66661601164.910797_22162…
582;0.007;23;1;2;30;42538391703;30;0.000781_0.000587_0.000936_0.000798_0.001080_;2329362780.037151_2172819296.088150_570335545.856025_-74300817.746787_30537904039.914303_37207731960.978531_160.993259_2172819312.073145_2209947661.050858_631104866.359988_-103084092.839117_35907642095.813972_45737941935.980743_110.474423_570335554.507159_631104870.515862_193271855.979547_-36469630.423208_11493858811…
583;0.007;23;1;2;32;1916194546;30;0.000636_0.001278_0.000490_0.000865_0.001543_;9942428841.485384_14687105908.275820_62619417943.790657_-5759707090.206985_-225615142650.413760_-42767793265.281502_1571905078.211304_14687105908.850346_21696315508.042152_92503602086.133118_-8508644403.968631_-333300208052.323240_-63178322358.643463_2322120642.553887_62619417948.276711_92503602089.141510_394398434583…
584;0.007;23;1;2;34;3181990344;30;0.000799_0.000867_0.000587_0.000925_0.000947_;3107596188.347370_3695829723.805574_2053196432.370248_95758281.221852_82267371599.985397_44723699897.915703_-473620301.278639_3695829721.330657_4401035471.028714_2448944774.239659_114380636.984245_98206436800.781204_53423533745.066940_-565806439.032012_2053196429.237034_2448944772.148549_1365549093.895135_63898393.718…
585;0.007;23;1;2;36;19381009.81;30;0.000534_0.000581_0.000452_0.000801_0.001288_;146431648.539633_-13960700.175205_10535011.374109_-17296560.971048_14226726161.456287_2816295054.589811_-222586289.700207_-13960700.174996_1336616.537291_-1004752.416098_1651296.016304_-1358769672.539026_-269778044.898325_21251168.935768_10535011.374097_-1004752.416112_757963.523549_-1244535.685617_1023691941.485139_…
586;0.007;23;1;2;38;24803563179;30;0.000969_0.000714_0.000294_0.000687_0.001308_;4183074731.401333_3481698638.874652_968250601.835573_-95289023.779604_62957508080.230202_68335044152.370148_-157421163.659927_3481698638.570406_2907684996.565742_812155713.735543_-80737612.320542_52956546201.707527_57596680991.174843_-133002775.314360_968250601.638248_812155713.641706_228134900.360099_-22972348.10489…
587;0.007;23;1;2;40;1231216844;30;0.000619_0.000809_0.000225_0.000749_0.001030_;500430017.710253_591377195.551818_326411868.011398_12514804.903135_12012904799.011761_5527676920.494366_-121257754.087142_591377195.565109_699555452.343220_386689314.791044_14855266.696043_14241254955.917435_6558457030.708385_-143807616.150416_326411868.030532_386689314.804987_214225787.151709_8255102.877451_789851342…
588;0.007;23;1;2;42;2615583716;30;0.000829_0.000650_0.000359_0.001049_0.001542_;429899034.174495_390316404.471976_224101606.683855_8488951.756134_12676516675.791849_6090184368.920052_-100534272.127060_390316404.486167_354745763.142680_204045629.496501_7737683.194181_11551262223.075556_5555846251.219976_-91673364.159309_224101606.705830_204045629.509056_117772375.427200_4476496.594614_6678574360.8…
589;0.007;23;1;2;44;411016654.9;30;0.000957_0.000520_0.000278_0.000812_0.001418_;462458511.882233_455817931.250705_203139004.122141_5818609.292694_8688668686.955799_4061158604.308146_-80207758.098791_455817931.238374_449697536.749009_200697175.973794_5760395.926651_8589154535.091285_4020716710.104980_-79325429.417314_203139004.105877_200697175.963179_89800015.601562_2588377.459081_3848484693.2870…
590;0.007;23;1;2;46;591818.7645;30;0.000498_0.000524_0.000300_0.000863_0.001110_;356075366.388568_285969518.153442_150346664.083500_6740234.899597_9194816109.943794_3884385777.676180_-75653289.260966_285969518.162893_229879751.331853_121045264.582960_5433701.643703_7406764956.426580_3135235766.291718_-60969492.316336_150346664.097597_121045264.590291_63971253.267693_2883077.135457_3921853143.9011…
591;0.007;23;1;2;48;3810789.02;30;0.000745_0.000637_0.000463_0.001159_0.001214_;321701825.947480_284990267.331896_130128693.848323_3842112.540444_6795108307.157501_2989555297.663299_-63012982.472586_284990267.343516_252702535.544492_115555436.717281_3417297.168852_6037243993.298772_2661091385.147594_-56011957.304067_130128693.863933_115555436.726410_53002507.743087_1574050.082868_2773651326.06964…
592;0.007;23;1;2;50;95990677.78;30;0.000564_0.000687_0.000717_0.000702_0.001085_;177170643.011783_30567753.049768_33632373.817751_-4921073.029161_10055504373.901453_2065879766.260485_-74191133.748270_30567753.049610_5326124.762557_5777477.106002_-831798.137193_1719174653.825451_351779659.283473_-12643801.640894_33632373.817836_5777477.106047_6397221.342720_-942439.625385_1916600318.650037_3944837…
593;0.007;23;1;2;52;98659.41874;30;0.000704_0.000629_0.000326_0.000815_0.001066_;7248864.944880_4790713.285068_-1686408.375277_-1343895.816925_-786523118.962770_-179641050.785113_3444709.958481_4790713.284746_3502187.462070_-1506981.397451_-1057721.869279_-636433482.974314_-135754331.885306_2743932.503945_-1686408.374825_-1506981.397229_1037336.799165_554084.366729_342118779.836389_67147557.65098…
594;0.007;23;1;2;54;93815.40891;30;0.000654_0.000584_0.000436_0.000976_0.000987_;144572708.124910_112054055.549119_55311918.036355_2019470.394543_3458037815.878551_1217099816.401573_-37849743.412496_112054055.549346_86948335.237726_42983413.330585_1571369.773648_2687378687.670327_949688144.685611_-29424254.285506_55311918.036414_42983413.330544_21340349.255805_785420.351006_1337280816.941534_4741…
595;0.007;23;1;2;56;2504883526;30;0.000634_0.001409_0.000451_0.000693_0.000966_;6142328.492348_1936317.447092_2422555.843390_416082.458682_440404804.645734_187824098.798019_-7375342.865525_1936317.447081_614688.885487_761192.150101_129692.049492_137413797.775123_58902359.047194_-2300592.827979_2422555.843444_761192.150122_980553.512273_170786.133644_179910915.627177_78409827.059927_-3015995.11391…
596;0.007;23;1;2;58;126695150.8;30;0.000583_0.000600_0.000511_0.000733_0.001168_;97340.305704_4460.570303_3384.392730_9612.786717_7444149.804291_-137117.720950_-8973.103050_4460.570303_3092.486944_102.476303_8488.546769_-82603.111153_-111615.368189_27033.627103_3384.392730_102.476303_131.679309_168.188560_260482.327887_-5105.872766_-877.618716_9612.786717_8488.546769_168.188560_23409.834518_-4349…
597;0.007;23;1;2;60;28474.80955;30;0.000960_0.000596_0.000547_0.000828_0.001082_;3821047022.003043_2801133829.919425_407263503.641261_-158533.126759_17984248268.222332_11722573192.938107_-156422483.732312_2801133829.887746_2054262304.241706_298945532.609231_-106564.319096_13208052714.397495_8620167886.584070_-114905421.614884_407263503.625528_298945532.601074_43597174.148064_-12100.158619_1928775…
598;0.007;23;1;2;62;3203015.116;30;0.000573_0.000824_0.000496_0.000962_0.000819_;3553288290.226577_2350185298.522056_436274478.637997_3075885.665810_26350619464.068375_15717134846.092497_-174850644.761855_2350185298.507318_1555132965.645960_288959404.965019_2045652.868230_17461371430.079983_10431124038.046988_-115898214.749861_436274478.628322_288959404.960429_53811633.498458_385192.670106_325640…
599;0.007;23;1;2;64;78015348.21;30;0.001055_0.000920_0.000229_0.000863_0.000830_;2131999785.050400_1224064664.827884_294964860.099131_5389656.044290_24528108401.308403_13922176546.941504_-159473158.826607_1224064664.825841_703202446.516224_169673235.783080_3109219.421117_14119523346.029549_8029408742.683822_-91824119.079615_294964860.097313_169673235.782319_41063172.909156_757680.317240_342328669…
600;0.007;23;1;2;66;17740.95293;30;0.000617_0.000731_0.000572_0.000839_0.001281_;1294293900.118769_488335104.719520_186847325.549703_7762132.092181_34883784968.892891_14093200700.160374_-194017070.756606_488335104.719647_184281930.198043_70572688.171464_2932256.935192_13182217489.185616_5332080473.034185_-73331080.001666_186847325.549916_70572688.171526_27155722.944664_1129051.247148_5086624526.9…
601;0.007;23;1;2;68;18595.99763;30;0.000818_0.000612_0.000477_0.000913_0.000847_;1779090645.122911_261456442.753481_203829609.184092_50432096.058256_82373840068.701691_-45721659086.636192_-1282931827.444463_261456442.743363_38441015.487256_29994289.955958_7418683.021405_12114389964.932669_-6702345276.392016_-188679240.037113_203829609.135241_29994289.949939_23512835.961848_5814558.664713_94832819…
602;0.007;23;1;2;70;6492.505571;30;0.000837_0.001115_0.000432_0.000890_0.001013_;14880971.189488_231883.065872_308713.249899_219261.415571_1409658743.160530_695168.906575_-13014315.189120_231883.065872_3633.347296_4826.214759_3465.364431_21962160.389222_16844.860350_-203214.132066_308713.249899_4826.214759_6418.668092_4582.869137_29240602.939379_20458.538363_-270481.682296_219261.415571_3465.3644…
603;0.007;23;1;2;72;11705.17852;30;0.000575_0.000686_0.000399_0.000746_0.001077_;2052640554.912410_1589811318.727815_280321060.069464_-208686.166060_13045695996.875179_6264531020.898903_-153852092.286291_1589811318.718512_1232022247.216043_217501587.739515_-149469.909191_10126989063.565317_4873999896.386943_-119432105.431467_280321060.064098_217501587.736630_38510901.463065_-20845.515848_17958375…
604;0.007;23;1;2;74;153617364.8;30;0.000648_0.000730_0.000306_0.000788_0.001059_;219574307.000995_46509580.076794_34204001.266917_4727361.158547_10481992459.486147_-2402182819.126851_-128617878.294019_46509580.076770_10076365.359025_7463859.788957_1010664.348062_2241789313.335871_-418604079.585136_-27520258.336078_34204001.266158_7463859.788797_5579159.493473_752329.205847_1666733613.976950_-2764…
605;0.007;23;1;2;76;37868.634;30;0.000665_0.000852_0.000384_0.001065_0.001010_;10262588399.517584_1622504260.006931_1624157679.902491_368159689.838229_572698104635.404050_-235851644196.539730_-10100324038.418299_1622504260.001844_256540077.959629_256839771.309046_58216232.719954_90550907643.537552_-37270996275.407883_-1597042666.899474_1624157679.898843_256839771.309274_257317868.938419_58329801.…
606;0.007;23;1;2;78;37669.80846;30;0.000544_0.000662_0.000562_0.000878_0.001119_;5494831146.247396_989302252.765412_1055202500.687792_217792979.828920_319704143879.184750_-106904742094.752550_-5960943022.555831_989302252.762086_178136148.565590_190033133.715007_39219815.781959_57565562126.161476_-19237049478.009933_-1073360249.685434_1055202500.659496_190033133.710551_202938975.798433_41893479.86…
607;0.007;23;1;2;80;27116.63143;30;0.000558_0.000730_0.000300_0.000844_0.001048_;193495253.969987_10012103.079601_18029419.289617_22352341.332509_18618533901.734028_-706403466.291470_-213076548.314895_10012103.079533_518825.586343_934338.323729_1156242.069883_963026673.456786_-36706875.998993_-11023236.612506_18029419.289491_934338.323729_1682646.372122_2082119.817198_1734160478.176648_-66106710.…
608;0.007;23;1;2;82;33204386.42;30;0.000700_0.000765_0.000253_0.000941_0.001196_;13718986063.813343_720332318.820199_4516087266.980183_4871459600.554878_1441492819629.011200_-4903757611.310796_-39258630358.016914_720332316.359872_38844674.064476_241103411.884172_253762761.525240_75531826254.256821_-308266461.622067_-2052974893.356216_4516087257.405829_241103412.191362_1502130039.027202_1595758515…
609;0.007;23;1;2;84;32119.6213;30;0.000593_0.000696_0.000650_0.000889_0.001017_;852647076.728787_146566489.364437_126442021.685209_28129640.904531_47817378058.057999_-20779527653.768726_-826705585.922174_146566489.355361_25530854.471388_22278590.340998_4897212.694264_8278669815.168235_-3396984852.425893_-143348814.530591_126442021.668674_22278590.339503_19741295.617073_4305962.040192_7221578109.8…
610;0.007;23;1;2;86;49226.59501;30;0.000710_0.000674_0.000667_0.000869_0.000975_;289182813.756220_402668261.571482_316727929.943695_6141880.270461_13253110613.091608_752088793.543427_-564165736.565846_402668261.365610_680121885.689518_525406770.405921_7431441.647790_17252292767.844765_2672542213.742623_-785987605.271919_316727929.820981_525406770.464859_410979015.256312_6177485.481105_13922504918…
611;0.007;23;1;2;88;104441.7828;30;0.000529_0.000689_0.000307_0.000757_0.001083_;7244806316.420112_1500669084.146072_907925492.312282_146123522.082592_318409485249.527770_51508004297.829826_-4571048561.069881_1500669084.161505_310910340.954750_187939833.045869_30199083.126229_65854316333.188889_10638486881.478413_-945482766.579652_907925492.277529_187939833.036736_114080990.651694_18466851.565399…
612;0.007;23;1;2;90;2887847.917;30;0.000520_0.000601_0.001025_0.000652_0.001307_;31436317436968.133000_7529177465680.099600_71080578563930.391000_4332012182696.625500_3195034941846361.000000_-46937710387616.875000_-88083126448937.016000_7529177437687.410200_1803382821077.599600_17025028482495.678000_1037245087791.931500_765222566617725.250000_-11242571734393.891000_-21096116707272.602000_71080578…
613;0.007;23;1;2;92;236277014.1;30;0.001072_0.000715_0.000513_0.000764_0.000817_;17802017.883514_6787909.161362_13379949.568470_1215724.548040_1444313545.742515_-54729351.950931_-51217224.417004_6787909.161208_3429486.667733_2324248.156345_-144996.027320_286594443.507813_-73336538.381852_-7765336.186056_13379949.569081_2324248.156700_23603604.081283_3517414.981920_2209037322.479323_206619919.8078…
614;0.007;23;1;2;94;1634462.368;30;0.000498_0.000867_0.000267_0.000782_0.001378_;1926126152.368068_18312219.645229_15972205.685445_-29291871.768593_228869564053.039610_-557038918.683460_-1309945238.077168_18312219.644973_174355.047321_151978.389946_-277680.194861_2176065931.757391_-5069469.783141_-12480642.858998_15972205.685377_151978.389947_132538.075393_-242515.390756_1897968027.463145_-447260…
615;0.007;23;1;1;5000;5.12E+12;60;0.000410_0.000460_0.000144_0.000610_0.000752_;-243934019146602070000000.000000_24399274871893328000000000.000000_-25550681729515201000000000.000000_7505968329582688500000000.000000_12013416064800831000000000.000000_-4650019979908283700000000.000000_-45299505901102738000000000.000000_12189279644335313;1.938346_2.028653_2.160873_2.017091_4.441492_;491620690.1;0.353…
616;0.007;24;1;25;2;26.583499;2.4;0.013122_0.013493_0.012292_0.014791_0.014715_;158.710427_53.379818_15.619194_-3.311295_-755.420506_-1388.612208_0.907440_53.379818_18.431027_5.651373_-1.126230_-277.360725_-461.343217_0.441188_15.619194_5.651373_2.046666_-0.255806_-63.218216_-113.914838_0.244117_-3.311295_-1.126230_-0.255806_0.119703_32.176533_37.604921_0.012365_-755.420506_-277.360725_-63.218216…
617;0.007;24;1;24;2;26.586267;2.5;0.012182_0.013107_0.011330_0.014474_0.014201_;162.322864_54.768885_15.989066_-3.409459_-776.066712_-1413.008192_0.924515_54.768885_18.965947_5.801341_-1.162904_-285.287424_-470.872664_0.449117_15.989066_5.801341_2.096779_-0.263407_-64.730538_-115.914047_0.248177_-3.409459_-1.162904_-0.263407_0.123704_33.140674_38.511469_0.012731_-776.066712_-285.287424_-64.730538…
618;0.007;24;1;23;2;26.849314;2.608696;0.011582_0.012784_0.010906_0.014004_0.013984_;160.841198_54.238061_15.908499_-3.375956_-773.004884_-1404.166370_0.925458_54.238061_18.774350_5.768184_-1.152036_-284.519068_-467.906943_0.448613_15.908499_5.768184_2.092317_-0.261227_-64.804885_-115.743572_0.249224_-3.375956_-1.152036_-0.261227_0.124295_33.450613_38.472437_0.013700_-773.004884_-284.519068_-64.8…
619;0.007;24;1;22;2;27.015399;2.727273;0.011212_0.011971_0.010386_0.013437_0.013466_;158.928868_53.560667_15.786254_-3.327898_-768.639296_-1393.127014_0.928563_53.560667_18.532305_5.720097_-1.136432_-283.355818_-464.230018_0.448625_15.786254_5.720097_2.083106_-0.257624_-64.761852_-115.381470_0.250566_-3.327898_-1.136432_-0.257624_0.124707_33.772020_38.370687_0.014893_-768.639296_-283.355818_-64.7…
620;0.007;24;1;21;2;27.384097;2.857143;0.010735_0.011616_0.009968_0.013076_0.013236_;156.124436_52.483375_15.380372_-3.228716_-762.056488_-1391.326872_0.944855_52.483375_18.120765_5.563048_-1.101792_-280.955240_-462.745091_0.452298_15.380372_5.563048_2.020074_-0.245622_-63.549062_-114.104255_0.251285_-3.228716_-1.101792_-0.245622_0.123132_33.856330_38.233109_0.016035_-762.056488_-280.955240_-63.5…
621;0.007;24;1;20;2;27.619482;3;0.009855_0.011291_0.009594_0.012489_0.012668_;159.803263_53.619644_15.106518_-3.244084_-794.100630_-1475.630846_1.018255_53.619644_18.479803_5.463536_-1.105727_-291.533082_-489.708386_0.478125_15.106518_5.463536_1.932016_-0.232718_-62.587580_-115.215320_0.255804_-3.244084_-1.105727_-0.232718_0.123764_34.807337_39.977341_0.016152_-794.100630_-291.533082_-62.587580_3…
622;0.007;24;1;19;2;28.068868;3.157895;0.009364_0.010851_0.009225_0.011688_0.011866_;169.761920_57.226280_15.750780_-3.466899_-862.591880_-1585.372104_1.104625_57.226280_19.804933_5.723062_-1.186945_-316.620036_-528.424565_0.512578_15.750780_5.723062_1.990115_-0.242033_-65.920171_-120.950288_0.267984_-3.466899_-1.186945_-0.242033_0.133199_37.674717_43.216533_0.016877_-862.591880_-316.620036_-65.9…
623;0.007;24;1;18;2;28.625438;3.333333;0.009238_0.009921_0.008484_0.010941_0.010973_;174.363291_59.004754_16.252423_-3.584279_-907.678227_-1640.353921_1.176628_59.004754_20.498043_5.923912_-1.234705_-334.654288_-549.405241_0.540110_16.252423_5.923912_2.058603_-0.250363_-69.798113_-125.914900_0.280814_-3.584279_-1.234705_-0.250363_0.142287_40.507640_45.446146_0.018881_-907.678227_-334.654288_-69.7…
624;0.007;24;1;17;2;29.344806;3.529412;0.008914_0.009395_0.007808_0.010306_0.009272_;187.821535_64.013934_17.282356_-3.902924_-1011.787679_-1791.786813_1.314033_64.013934_22.385456_6.341404_-1.355170_-374.090177_-604.546505_0.594839_17.282356_6.341404_2.170443_-0.267144_-76.267610_-135.457364_0.301572_-3.902924_-1.355170_-0.267144_0.158015_45.307168_50.312173_0.020328_-1011.787679_-374.090177_-76…
625;0.007;24;1;17;4;33.819167;3.529412;0.009069_0.009394_0.008368_0.009266_0.009895_;277.294137_96.418219_30.024592_-6.600475_-1353.948649_-2211.143649_1.193772_96.418219_34.297704_11.135113_-2.306636_-504.395365_-759.323675_0.625010_30.024592_11.135113_4.192604_-0.583857_-125.596393_-203.239610_0.382943_-6.600475_-2.306636_-0.583857_0.242214_58.625039_65.679847_0.022299_-1353.948649_-504.395365_…
626;0.007;24;1;16;2;30.183798;3.75;0.008009_0.008807_0.007261_0.009933_0.008929_;178.039119_60.248295_16.168226_-3.549925_-995.611953_-1808.608692_1.419658_60.248295_20.946353_5.898170_-1.235793_-369.512610_-607.831163_0.623776_16.168226_5.898170_2.009527_-0.235883_-75.408276_-135.598357_0.307967_-3.549925_-1.235793_-0.235883_0.153902_46.032915_50.373265_0.023275_-995.611953_-369.512610_-75.40827…
627;0.007;24;1;16;4;33.908711;3.75;0.008101_0.009076_0.007423_0.008950_0.009390_;287.633491_100.545036_31.004800_-6.884252_-1408.786652_-2277.016050_1.241748_100.545036_35.947607_11.561771_-2.416847_-526.082100_-785.612347_0.648025_31.004800_11.561771_4.324983_-0.603805_-128.848761_-207.505951_0.393855_-6.884252_-2.416847_-0.603805_0.253310_61.096324_68.032151_0.022882_-1408.786652_-526.082100_-1…
628;0.007;24;1;15;2;31.711214;4;0.007801_0.008393_0.007033_0.009197_0.008336_;188.518154_64.310265_17.314636_-3.783250_-1107.296502_-1960.081104_1.637922_64.310265_22.539980_6.359117_-1.336390_-415.214377_-665.619438_0.706068_17.314636_6.359117_2.161933_-0.255388_-86.365163_-149.848098_0.340284_-3.783250_-1.336390_-0.255388_0.174114_52.674207_55.857233_0.025978_-1107.296502_-415.214377_-86.365163…
629;0.007;24;1;15;4;34.173631;4;0.007390_0.008540_0.007032_0.008529_0.008646_;303.664552_106.262817_31.169973_-7.197923_-1508.595567_-2450.045257_1.366957_106.262817_38.031543_11.667737_-2.525965_-560.763893_-844.931313_0.699858_31.169973_11.667737_4.227466_-0.590860_-128.063469_-209.758587_0.407662_-7.197923_-2.525965_-0.590860_0.262101_64.222575_72.484600_0.022136_-1508.595567_-560.763893_-128.…
630;0.007;24;1;14;2;34.127183;4.285714;0.007287_0.007907_0.006656_0.008304_0.007803_;210.421484_72.606703_19.262040_-4.286897_-1321.738404_-2277.392989_1.986329_72.606703_25.729499_7.145552_-1.540931_-500.414218_-783.897065_0.840288_19.262040_7.145552_2.389926_-0.290787_-104.485989_-174.964524_0.387336_-4.286897_-1.540931_-0.290787_0.207521_63.606107_66.396302_0.027614_-1321.738404_-500.414218_-1…
631;0.007;24;1;14;4;34.90408;4.285714;0.006933_0.008191_0.006559_0.008170_0.008438_;299.819128_104.421827_30.030088_-7.036879_-1526.765942_-2491.850339_1.401200_104.421827_37.207730_11.204366_-2.460122_-565.163669_-855.631477_0.708656_30.030088_11.204366_4.016474_-0.555226_-125.251392_-207.128134_0.409504_-7.036879_-2.460122_-0.555226_0.260317_65.449425_73.634061_0.024933_-1526.765942_-565.163669…
632;0.007;24;1;13;2;37.244299;4.615385;0.007103_0.007434_0.006033_0.007819_0.007148_;251.488889_88.048939_22.082193_-5.298047_-1738.911891_-2959.434423_2.511369_88.048939_31.624961_8.305319_-1.938928_-662.490230_-1035.005225_1.046734_22.082193_8.305319_2.655546_-0.346247_-132.833134_-219.124723_0.447814_-5.298047_-1.938928_-0.346247_0.264283_82.475968_88.331800_0.026624_-1738.911891_-662.490230_-…
633;0.007;24;1;13;4;35.33503;4.615385;0.005826_0.007634_0.006047_0.007850_0.008008_;327.286215_114.671283_31.249587_-7.672265_-1706.742922_-2761.131832_1.589388_114.671283_41.099589_11.766371_-2.693656_-631.109031_-952.071851_0.790351_31.249587_11.766371_4.089894_-0.562402_-128.847374_-214.759868_0.438369_-7.672265_-2.693656_-0.562402_0.284679_72.615801_81.760091_0.026225_-1706.742922_-631.109031…
634;0.007;24;1;13;6;39.961608;4.615385;0.008082_0.007736_0.006931_0.006972_0.006436_;244.083256_85.679030_36.134006_-6.612041_-1163.668230_-1749.706246_0.785575_85.679030_30.887481_13.501720_-2.346569_-455.741931_-611.033033_0.516431_36.134006_13.501720_6.572692_-0.805597_-156.883291_-225.415704_0.463718_-6.612041_-2.346569_-0.805597_0.314188_69.134497_63.781045_0.061541_-1163.668230_-455.741931_…
635;0.007;24;1;12;2;41.088036;5;0.006587_0.006666_0.005567_0.007580_0.006476_;223.012928_79.374363_24.815779_-4.348372_-1546.666706_-2368.823024_2.903670_79.374363_29.131394_9.475821_-1.694461_-628.074228_-852.927268_1.193909_24.815779_9.475821_3.530696_-0.395272_-170.253780_-234.537905_0.559174_-4.348372_-1.694461_-0.395272_0.294792_90.217702_75.375077_0.039274_-1546.666706_-628.074228_-170.2537…
636;0.007;24;1;12;4;36.345649;5;0.005684_0.006825_0.005344_0.007142_0.007118_;352.789093_124.577651_33.036654_-8.360497_-1907.860661_-3011.642814_1.778971_124.577651_44.993296_12.551428_-2.958640_-708.476515_-1046.270080_0.873395_33.036654_12.551428_4.298507_-0.589289_-138.464617_-227.387975_0.475452_-8.360497_-2.958640_-0.589289_0.319371_82.533006_90.917960_0.030724_-1907.860661_-708.476515_-138…
637;0.007;24;1;12;6;40.236239;5;0.007114_0.007378_0.005976_0.006642_0.005920_;257.303700_91.117786_38.143961_-7.036493_-1228.798755_-1820.271538_0.858586_91.117786_33.119630_14.369247_-2.516825_-483.044269_-640.710120_0.550772_38.143961_14.369247_6.948621_-0.857020_-164.055156_-234.029132_0.486391_-7.036493_-2.516825_-0.857020_0.334965_73.092911_66.926925_0.063274_-1228.798755_-483.044269_-164.05…
638;0.007;24;1;11;2;47.28847;5.454545;0.006175_0.005811_0.004832_0.006916_0.005865_;279.249303_102.916044_33.735485_-5.653107_-2114.709649_-2958.395116_3.858702_102.916044_39.112527_13.310479_-2.318669_-889.992763_-1107.986110_1.597007_33.735485_13.310479_5.107357_-0.593000_-263.475985_-325.874397_0.734841_-5.653107_-2.318669_-0.593000_0.429271_129.010839_100.013088_0.037672_-2114.709649_-889.992…
639;0.007;24;1;11;4;37.37724;5.454545;0.005364_0.005490_0.004400_0.006134_0.006438_;335.595584_118.771283_35.037362_-8.288278_-1936.479393_-2859.390001_1.793984_118.771283_42.988054_13.229516_-2.967887_-730.827479_-1002.292499_0.867766_35.037362_13.229516_4.808289_-0.673790_-167.820928_-250.264886_0.507212_-8.288278_-2.967887_-0.673790_0.354882_92.431010_92.323848_0.044993_-1936.479393_-730.82747…
640;0.007;24;1;11;6;41.090039;5.454545;0.006757_0.006600_0.005463_0.006015_0.005397_;253.757770_89.739594_37.706083_-6.907842_-1231.276011_-1811.862403_0.882504_89.739594_32.584997_14.188353_-2.472419_-484.832151_-637.565371_0.556530_37.706083_14.188353_6.889749_-0.837236_-164.549524_-233.396616_0.494721_-6.907842_-2.472419_-0.837236_0.339240_75.199389_67.327622_0.069188_-1231.276011_-484.832151_…
641;0.007;24;1;10;2;54.375889;6;0.005668_0.005094_0.004708_0.006142_0.005427_;359.462209_136.365301_46.052021_-7.261717_-3029.059156_-4027.182245_4.950543_136.365301_53.430502_18.729428_-3.168443_-1323.062302_-1563.792492_2.056329_46.052021_18.729428_7.310477_-0.883664_-423.857774_-485.642320_0.907284_-7.261717_-3.168443_-0.883664_0.644545_193.136297_141.916781_0.024946_-3029.059156_-1323.062302_…
642;0.007;24;1;10;4;40.956736;6;0.005147_0.005093_0.004126_0.005385_0.005946_;397.465723_143.553241_41.166304_-10.122598_-2462.065709_-3428.065920_2.349515_143.553241_52.995293_15.863090_-3.703985_-942.874201_-1226.435880_1.107831_41.166304_15.863090_5.653289_-0.805316_-209.824837_-295.832033_0.616635_-10.122598_-3.703985_-0.805316_0.456438_120.362182_115.185763_0.052693_-2462.065709_-942.874201_…
643;0.007;24;1;10;6;41.943704;6;0.005881_0.006240_0.005076_0.005417_0.004810_;268.909995_95.082803_37.017278_-7.043516_-1337.647682_-1988.133840_1.230037_95.082803_34.535489_13.990149_-2.517057_-522.096009_-697.392842_0.693358_37.017278_13.990149_6.440983_-0.761258_-158.183149_-231.685187_0.550078_-7.043516_-2.517057_-0.761258_0.344963_79.897646_72.135456_0.068221_-1337.647682_-522.096009_-158.18…
644;0.007;24;1;10;8;45.302598;6;0.005765_0.004689_0.004792_0.007178_0.006163_;362.781859_131.464736_55.025701_-9.227706_-1441.625801_-2303.962523_1.216383_131.464736_48.992158_21.398547_-3.328600_-572.778160_-816.474905_0.761533_55.025701_21.398547_10.535520_-1.087779_-176.578230_-283.125759_0.621318_-9.227706_-3.328600_-1.087779_0.420412_88.079669_82.570750_0.064243_-1441.625801_-572.778160_-176…
645;0.007;24;1;9;2;67.281095;6.666667;0.005152_0.004822_0.004236_0.005776_0.004761_;543.325387_216.735417_70.301434_-12.627204_-5319.049352_-6791.963984_5.294615_216.735417_89.266054_30.128710_-5.815553_-2411.103299_-2778.130980_2.252847_70.301434_30.128710_11.401037_-1.623249_-758.345367_-837.231789_0.898467_-12.627204_-5.815553_-1.623249_1.198244_350.416438_266.067853_-0.015279_-5319.049352_-24…
646;0.007;24;1;9;4;44.771815;6.666667;0.004901_0.004537_0.003743_0.004717_0.004997_;394.172388_142.678359_43.869746_-10.165936_-2762.511362_-3616.608990_2.945354_142.678359_52.855193_16.889688_-3.791327_-1077.422469_-1307.145589_1.320469_43.869746_16.889688_6.281690_-0.889997_-271.068537_-346.601991_0.729533_-10.165936_-3.791327_-0.889997_0.535665_148.092256_128.848893_0.069999_-2762.511362_-1077…
647;0.007;24;1;9;6;43.241479;6.666667;0.005733_0.005357_0.004312_0.004766_0.003889_;293.000996_104.913890_40.321713_-7.725245_-1517.754880_-2170.384076_1.535401_104.913890_38.580307_15.431135_-2.800961_-597.643457_-771.065288_0.822433_40.321713_15.431135_7.040305_-0.821119_-176.686907_-251.170897_0.629348_-7.725245_-2.800961_-0.821119_0.398047_93.528536_80.940410_0.079634_-1517.754880_-597.643457…
648;0.007;24;1;9;8;46.43413;6.666667;0.005051_0.004130_0.004425_0.006746_0.005397_;410.992307_150.710412_59.641497_-10.298353_-1650.873232_-2591.798537_2.010645_150.710412_56.780172_23.483763_-3.751439_-654.308642_-926.593001_1.096671_59.641497_23.483763_11.040816_-1.151502_-187.109512_-300.213320_0.781620_-10.298353_-3.751439_-1.151502_0.453007_95.912861_90.748139_0.054913_-1650.873232_-654.3086…
649;0.007;24;1;9;10;47.809562;6.666667;0.004706_0.004041_0.004449_0.004782_0.005237_;609.861180_227.561140_77.506104_-13.510650_-2287.090346_-3670.532253_2.467395_227.561140_87.205002_31.224794_-4.991393_-901.501806_-1316.515724_1.334719_77.506104_31.224794_12.879954_-1.370905_-227.805965_-356.275167_0.790643_-13.510650_-4.991393_-1.370905_0.464475_100.832232_107.106965_0.030002_-2287.090346_-901…
650;0.007;24;1;8;2;85.629846;7.5;0.004944_0.004180_0.003700_0.005212_0.004434_;741.170729_309.885638_107.257315_-16.650125_-7795.406905_-9549.831112_0.713445_309.885638_134.869998_49.020146_-8.699729_-3837.832259_-4150.812806_0.135391_107.257315_49.020146_20.010437_-2.770242_-1359.375145_-1363.529788_-0.165492_-16.650125_-8.699729_-2.770242_2.280396_623.381531_422.644992_-0.065811_-7795.406905_-3…
651;0.007;24;1;8;4;53.250963;7.5;0.004323_0.003810_0.003443_0.004447_0.004412_;327.431564_120.582819_55.644229_-7.515394_-2445.083029_-2726.514300_4.182819_120.582819_45.709479_21.647014_-3.064151_-1044.063752_-1029.286313_1.746297_55.644229_21.647014_10.954929_-1.191233_-454.754783_-443.654671_1.109340_-7.515394_-3.064151_-1.191233_0.625636_172.861877_105.926193_0.109990_-2445.083029_-1044.06375…
652;0.007;24;1;8;6;45.75761;7.5;0.004876_0.004788_0.003753_0.004461_0.003563_;266.579223_93.370701_33.673600_-6.251360_-1482.725308_-2215.025248_2.099541_93.370701_33.733422_12.756272_-2.242734_-579.999807_-770.859040_1.011816_33.673600_12.756272_5.670241_-0.544535_-152.645301_-227.628841_0.699166_-6.251360_-2.242734_-0.544535_0.372910_97.783465_81.312982_0.094188_-1482.725308_-579.999807_-152.64…
653;0.007;24;1;8;8;48.193426;7.5;0.004202_0.003831_0.004043_0.006169_0.004908_;457.166118_168.903637_62.262605_-10.970133_-1879.809487_-2930.342707_2.564478_168.903637_64.097587_24.764081_-4.021264_-742.580859_-1052.256547_1.331727_62.262605_24.764081_11.026956_-1.119354_-191.734409_-311.304868_0.868411_-10.970133_-4.021264_-1.119354_0.473448_104.647905_99.182075_0.054552_-1879.809487_-742.580859…
654;0.007;24;1;8;10;47.847354;7.5;0.003725_0.003736_0.003499_0.004467_0.004731_;678.005008_256.654897_84.573411_-15.058248_-2557.684566_-3986.533753_2.794166_256.654897_99.685002_34.548839_-5.637599_-1013.817775_-1449.290263_1.493557_84.573411_34.548839_13.869419_-1.493317_-244.140068_-376.655079_0.852295_-15.058248_-5.637599_-1.493317_0.511555_110.629038_116.097436_0.028532_-2557.684566_-1013.81…
655;0.007;24;1;7;2;105.496687;8.571429;0.004238_0.003774_0.003216_0.004736_0.003527_;1049.152455_442.606022_208.128833_-0.988542_-10554.688478_-11242.887709_-31.981461_442.606022_199.378796_100.096108_-5.113794_-6177.624166_-5232.091314_-15.791054_208.128833_100.096108_54.619724_-3.547245_-3540.983028_-2580.717323_-9.664845_-0.988542_-5.113794_-3.547245_4.364989_1080.551479_404.017770_-0.690233_-…
656;0.007;24;1;7;4;66.011911;8.571429;0.003852_0.003351_0.002759_0.003968_0.004081_;452.888087_175.550031_86.983470_-9.816598_-3962.270121_-3863.263096_6.864568_175.550031_70.198914_35.715031_-4.417837_-1794.725366_-1549.527274_2.889796_86.983470_35.715031_19.236982_-1.911574_-877.856775_-733.146376_1.783943_-9.816598_-4.417837_-1.911574_1.076147_295.957735_157.615806_0.117752_-3962.270121_-1794.…
657;0.007;24;1;7;6;49.705785;8.571429;0.004289_0.004255_0.003349_0.003666_0.002933_;353.033240_128.216740_42.145567_-7.608122_-2053.451016_-3020.900738_3.664940_128.216740_48.063869_16.685215_-2.831500_-819.980163_-1082.620277_1.680560_42.145567_16.685215_7.010792_-0.553877_-186.128793_-278.166962_0.985496_-7.608122_-2.831500_-0.553877_0.487480_133.033140_108.703210_0.107576_-2053.451016_-819.980…
658;0.007;24;1;7;8;50.037555;8.571429;0.003696_0.003523_0.003099_0.005139_0.003559_;477.862740_177.152733_64.828407_-11.047925_-2065.000207_-3140.973389_3.206353_177.152733_67.489996_25.881212_-4.080675_-822.325423_-1133.300080_1.589534_64.828407_25.881212_11.456087_-1.087123_-209.367014_-330.520262_1.000547_-11.047925_-4.080675_-1.087123_0.514456_120.164843_107.381913_0.070782_-2065.000207_-822.…
659;0.007;24;1;7;10;49.906579;8.571429;0.003239_0.003382_0.003063_0.004106_0.004519_;653.597600_245.576261_78.696443_-13.976851_-2566.004270_-4013.208204_2.932744_245.576261_94.760543_32.005608_-5.201734_-1013.081137_-1448.024244_1.534826_78.696443_32.005608_12.637872_-1.302303_-233.609837_-361.067812_0.863110_-13.976851_-5.201734_-1.302303_0.487411_112.199866_115.336392_0.039590_-2566.004270_-10…
660;0.007;24;1;7;12;51.015168;8.571429;0.004365_0.002915_0.004152_0.004311_0.004143_;420.119532_143.472448_57.512326_-10.217155_-1870.526617_-2997.363294_0.075102_143.472448_50.962346_21.537027_-3.560677_-740.812950_-994.225403_0.366267_57.512326_21.537027_10.251070_-1.191499_-260.817918_-331.096064_0.454832_-10.217155_-3.560677_-1.191499_0.454164_105.100266_99.699242_0.122123_-1870.526617_-740.8…
661;0.007;24;1;7;14;54.082762;8.571429;0.004508_0.003106_0.004311_0.003010_0.002851_;381.003556_135.030611_57.022202_-10.526959_-1869.190286_-2671.545373_-0.323971_135.030611_50.176487_22.442077_-3.853175_-796.401703_-920.959754_0.272709_57.022202_22.442077_11.326678_-1.364246_-309.536293_-325.590523_0.563761_-10.526959_-3.853175_-1.364246_0.538775_118.632461_99.612774_0.204430_-1869.190286_-796.…
662;0.007;24;1;6;2;166.510657;10;0.003652_0.002800_0.002846_0.003921_0.002985_;988.554644_392.663757_210.025115_58.789663_-5114.385989_-9312.238828_-189.735350_392.663757_179.770452_113.598015_16.029234_-5714.403538_-4802.976317_-97.463684_210.025115_113.598015_85.019548_3.988108_-5644.412621_-3303.368469_-72.737955_58.789663_16.029234_3.988108_9.793734_1380.200493_36.935782_-12.449561_-5114.3859…
663;0.007;24;1;6;4;94.706301;10;0.003357_0.003138_0.002347_0.003739_0.003424_;634.938178_260.813295_148.411194_-8.320176_-6489.246893_-5539.477737_7.594416_260.813295_111.511515_65.542655_-4.945528_-3254.954805_-2407.425878_3.258630_148.411194_65.542655_40.519598_-2.628414_-1954.208997_-1353.231463_2.026282_-8.320176_-4.945528_-2.628414_2.107579_542.226692_222.005649_0.068888_-6489.246893_-3254.9…
664;0.007;24;1;6;6;63.443475;10;0.003842_0.003598_0.002921_0.003376_0.002298_;321.280574_118.639035_51.124997_-5.724790_-2044.247014_-2693.218450_5.323116_118.639035_45.609072_20.594903_-2.383924_-908.494185_-1009.710055_2.318860_51.124997_20.594903_10.592243_-0.575837_-318.123255_-365.662122_1.512776_-5.724790_-2.383924_-0.575837_0.740116_195.385651_115.308405_0.206259_-2044.247014_-908.494185_-…
665;0.007;24;1;6;8;61.111161;10;0.003359_0.003038_0.002851_0.004395_0.003014_;833.044129_330.821999_109.569395_-20.326724_-4025.504677_-5121.628669_5.949663_330.821999_134.408516_46.559409_-8.030864_-1664.719070_-1976.833470_2.912029_109.569395_46.559409_18.729985_-1.983051_-394.591168_-521.167490_1.582939_-20.326724_-8.030864_-1.983051_0.910066_211.184718_177.321544_0.066202_-4025.504677_-1664.7…
666;0.007;24;1;6;10;52.159741;10;0.003079_0.002566_0.002339_0.003321_0.003594_;795.140501_304.629218_89.340814_-16.658157_-3379.082028_-4958.540822_4.012572_304.629218_119.743108_37.090743_-6.332422_-1347.934466_-1824.474179_2.022430_89.340814_37.090743_13.672286_-1.410571_-279.676811_-408.549214_1.037379_-16.658157_-6.332422_-1.410571_0.588556_143.384569_140.960553_0.047651_-3379.082028_-1347.93…
667;0.007;24;1;6;12;53.952045;10;0.003939_0.002547_0.003586_0.003930_0.003944_;396.921534_134.777191_54.482745_-9.482666_-1844.376720_-2916.592007_0.157313_134.777191_47.695349_20.338738_-3.316118_-736.705273_-965.323922_0.382627_54.482745_20.338738_9.767131_-1.108605_-264.178584_-325.134330_0.472906_-9.482666_-3.316118_-1.108605_0.454592_109.517146_98.380783_0.141106_-1844.376720_-736.705273_-26…
668;0.007;24;1;6;14;54.930349;10;0.003507_0.002756_0.003357_0.002684_0.002347_;423.695712_153.134574_63.893393_-11.934631_-2089.681230_-2879.806011_-0.212204_153.134574_57.878740_25.523944_-4.447043_-895.436242_-1012.357637_0.324878_63.893393_25.523944_12.687908_-1.558521_-339.933982_-353.453410_0.617346_-11.934631_-4.447043_-1.558521_0.610909_132.383113_109.032773_0.219274_-2089.681230_-895.4362…
669;0.007;24;1;6;16;56.754691;10;0.003049_0.003166_0.002738_0.003055_0.003852_;523.803845_190.759694_73.034818_-12.960249_-2712.742086_-3571.775830_3.735150_190.759694_72.738885_29.541377_-4.855716_-1153.387082_-1251.425352_1.944180_73.034818_29.541377_13.805296_-1.447841_-377.540896_-384.688709_1.518305_-12.960249_-4.855716_-1.447841_0.638723_157.949214_122.311208_0.209531_-2712.742086_-1153.387…
670;0.007;24;1;5;2;189285656.8;12;0.003087_0.002280_0.002566_0.003172_0.002562_;1410.710346_573.444690_463.489069_447.722163_-4856.881370_-10750.028781_-4101.318717_573.444690_331.164381_383.285280_270.512346_-19597.094669_-9006.469374_-2986.129029_463.489069_383.285280_548.450142_324.941610_-37169.771527_-12875.585371_-4023.059400_447.722163_270.512346_324.941610_227.075681_-17074.219905_-7449.5…
671;0.007;24;1;5;4;420.017122;12;0.003026_0.002680_0.002095_0.003091_0.003030_;1278.119878_510.503700_650.193766_858.682272_-17921.486885_-9520.469752_-1484.633544_510.503700_213.288461_279.282774_363.263199_-9247.448093_-4225.471602_-632.220380_650.193766_279.282774_372.642870_480.084495_-13531.614624_-5728.794539_-839.586540_858.682272_363.263199_480.084495_623.349596_-16379.360105_-7245.795775…
672;0.007;24;1;5;6;89.20453;12;0.003324_0.002706_0.002852_0.002635_0.001829_;557.026786_224.695862_106.098001_-2.108974_-3079.063821_-4271.880240_10.932788_224.695862_94.959831_47.133167_-1.584953_-1597.792136_-1757.061708_4.884901_106.098001_47.133167_25.907375_-0.067262_-689.613867_-714.884535_2.855458_-2.108974_-1.584953_-0.067262_1.403351_334.475508_151.882647_0.257491_-3079.063821_-1597.7921…
673;0.007;24;1;5;8;82.719081;12;0.002995_0.002614_0.002310_0.003510_0.002631_;559.912114_217.292196_106.256993_-8.569362_-2724.461424_-3576.479891_9.625702_217.292196_87.031303_44.030869_-3.607646_-1243.596584_-1387.358142_4.218448_106.256993_44.030869_24.093400_-1.193482_-520.855899_-588.123957_2.673064_-8.569362_-3.607646_-1.193482_0.862889_220.623819_126.570560_0.184173_-2724.461424_-1243.5965…
674;0.007;24;1;5;10;62.396158;12;0.002761_0.002144_0.002070_0.002525_0.003101_;1590.406660_635.821220_124.860297_-30.305236_-7898.187101_-11001.181642_8.581688_635.821220_259.796529_54.567773_-12.028599_-3202.669736_-4230.597851_4.121852_124.860297_54.567773_15.125890_-1.659184_-420.702414_-593.604369_1.467570_-30.305236_-12.028599_-1.659184_0.934700_262.622763_271.676509_0.023629_-7898.187101_-3…
675;0.007;24;1;5;12;53.550487;12;0.003305_0.002230_0.002764_0.003293_0.002462_;352.686144_118.087932_52.214333_-8.143922_-1820.364170_-2728.779583_0.487555_118.087932_41.447631_19.292542_-2.915208_-755.629048_-904.694235_0.468106_52.214333_19.292542_9.940641_-1.082532_-316.546701_-345.986247_0.550994_-8.143922_-2.915208_-1.082532_0.499046_128.159554_97.232949_0.197996_-1820.364170_-755.629048_-31…
676;0.007;24;1;5;14;57.899453;12;0.002666_0.002316_0.002953_0.002101_0.001847_;504.254230_187.040186_70.973367_-13.749199_-2616.368421_-3427.947934_1.217740_187.040186_72.391109_29.083382_-5.264643_-1124.306786_-1233.488119_0.910820_70.973367_29.083382_13.378624_-1.635572_-374.870757_-382.834888_0.931108_-13.749199_-5.264643_-1.635572_0.703271_159.962504_127.040805_0.226399_-2616.368421_-1124.306…
677;0.007;24;1;5;16;60.942214;12;0.002349_0.002638_0.002368_0.002628_0.003130_;637.580439_237.259007_84.286261_-15.295705_-3273.595683_-4266.725900_5.047076_237.259007_92.070470_34.673936_-5.834140_-1389.404911_-1524.645509_2.514009_84.286261_34.673936_15.193675_-1.577181_-404.282932_-427.543848_1.776384_-15.295705_-5.834140_-1.577181_0.729427_182.724224_141.720054_0.224569_-3273.595683_-1389.404…
678;0.007;24;1;5;18;66.357028;12;0.003070_0.002176_0.001749_0.003440_0.002115_;427.754091_159.028143_83.592959_-10.341638_-2263.985041_-2714.433914_6.930741_159.028143_62.099149_33.954765_-4.088452_-1058.943679_-991.025816_3.145909_83.592959_33.954765_20.394581_-1.523970_-454.994652_-432.544809_2.736771_-10.341638_-4.088452_-1.523970_0.792116_200.265208_114.028724_0.370210_-2263.985041_-1058.9436…
679;0.007;24;1;5;20;91.669675;12;0.002904_0.003421_0.003852_0.003115_0.002551_;8274.806494_3333.700825_391.913071_-79.098442_-18848.954356_-61892.092632_95.878484_3333.700825_1364.344511_173.885250_-30.848110_-7231.247850_-23831.163114_41.299793_391.913071_173.885250_33.937819_-2.062929_-163.008251_-1853.575411_7.293207_-79.098442_-30.848110_-2.062929_1.095367_326.986673_712.764651_-0.543831_-188…
680;0.007;24;1;5;22;84.990418;12;0.003144_0.002439_0.002996_0.002498_0.002649_;637.025421_243.878044_142.757734_-11.229301_-2084.232078_-3379.129868_12.311937_243.878044_96.467436_57.219808_-4.784480_-1094.030462_-1289.366296_5.091469_142.757734_57.219808_36.280995_-1.837443_-380.053110_-615.036158_3.894645_-11.229301_-4.784480_-1.837443_0.918606_264.392094_133.618719_0.214373_-2084.232078_-1094.…
681;0.007;24;1;4;2;703154927.7;15;0.002747_0.001555_0.001765_0.002799_0.002236_;483669310.871370_923923933.429268_51079049043.564957_678745709.810018_-5873001630.481162_-1200091774.312883_-36718518.413431_923923933.426809_1764987898.832606_97579637943.484070_1296202868.787675_-11220504931.131512_-2292569392.242015_-70150820.956555_51079049043.386246_97579637943.402298_5394907888807.415000_7165424…
682;0.007;24;1;4;4;6481.188413;15;0.002401_0.001605_0.001781_0.002276_0.001972_;9532467.610660_14064501.591484_27019591.965651_-2061128.878942_-40120875.612536_-10852030.003828_-143023.229386_14064501.591463_20758750.588688_39897948.172002_-3035811.756604_-59110706.313235_-15978298.944891_-211789.577313_27019591.965538_39897948.171896_76732900.519732_-5815078.694152_-113179440.652776_-30586303.10…
683;0.007;24;1;4;6;751.83967;15;0.002937_0.002274_0.002294_0.002306_0.001579_;3333.100858_1345.267159_1260.755799_670.876741_4879.386749_-13507.288082_-867.102419_1345.267159_551.965370_523.950722_273.525352_802.414955_-5671.361334_-358.974273_1260.755799_523.950722_503.544382_259.159772_13.790597_-5401.956101_-344.560825_670.876741_273.525352_259.159772_138.531376_1065.944010_-2587.144257_-180.1…
684;0.007;24;1;4;8;155.042144;15;0.002513_0.001849_0.002129_0.002720_0.002180_;2501.355719_1146.653684_565.473504_-43.504958_-19782.691535_-15741.331728_33.252780_1146.653684_535.776965_269.111072_-21.838548_-9839.873908_-7269.253728_15.834511_565.473504_269.111072_139.751517_-9.911838_-4824.554036_-3428.420763_8.425313_-43.504958_-21.838548_-9.911838_3.097716_882.433446_453.295937_-0.256782_-197…
685;0.007;24;1;4;10;102.832468;15;0.002391_0.001570_0.001781_0.002249_0.002409_;2137.707579_930.431886_307.874442_-54.765894_-15228.894056_-13601.558734_17.810155_930.431886_412.791258_140.553905_-24.647257_-7011.741765_-5866.346225_8.452527_307.874442_140.553905_52.039107_-7.192833_-2137.273039_-1738.218455_3.656363_-54.765894_-24.647257_-7.192833_2.575942_694.493202_460.391895_-0.062598_-15228.…
686;0.007;24;1;4;12;66.504081;15;0.002759_0.001620_0.002334_0.002517_0.001667_;360.728583_122.978139_70.668048_-7.010953_-2305.882653_-2805.994885_0.517987_122.978139_44.533929_26.837649_-2.930755_-1083.643214_-987.213209_0.400396_70.668048_26.837649_17.219273_-1.574513_-675.318114_-537.068840_0.609554_-7.010953_-2.930755_-1.574513_0.815042_217.468015_109.263819_0.423956_-2305.882653_-1083.643214…
687;0.007;24;1;4;14;61.300069;15;0.002019_0.001696_0.002353_0.001737_0.001403_;602.854860_231.025842_76.611917_-14.529327_-3825.820770_-4429.287825_3.696515_231.025842_92.322111_32.335103_-5.942480_-1692.178777_-1662.790320_1.874538_76.611917_32.335103_13.206273_-1.488915_-474.900135_-443.689670_1.406698_-14.529327_-5.942480_-1.488915_0.880145_238.351363_159.580453_0.338445_-3825.820770_-1692.178…
688;0.007;24;1;4;16;65.459602;15;0.002174_0.001792_0.001668_0.001941_0.002138_;897.084554_352.003070_126.572707_-23.239810_-4970.901328_-5650.109921_7.865811_352.003070_143.231149_54.100470_-9.393274_-2185.806931_-2147.348614_3.806471_126.572707_54.100470_23.583291_-2.499870_-616.361715_-615.804259_2.697076_-23.239810_-9.393274_-2.499870_1.279121_312.232002_210.599770_0.409350_-4970.901328_-2185.…
689;0.007;24;1;4;18;75.247858;15;0.002270_0.001881_0.001358_0.002830_0.001635_;518.341956_196.143539_95.623225_-10.563588_-2666.293213_-3224.992270_10.535609_196.143539_77.505592_39.038807_-4.363909_-1261.972295_-1205.752335_4.495696_95.623225_39.038807_21.719297_-1.325520_-452.161755_-475.935810_3.467398_-10.563588_-4.363909_-1.325520_0.926099_252.323628_131.323862_0.486541_-2666.293213_-1261.97…
690;0.007;24;1;4;20;98.513475;15;0.002560_0.002757_0.003328_0.002487_0.002056_;8151.190136_3264.820751_392.564975_-76.952548_-19022.386244_-63956.219161_97.816125_3264.820751_1327.462288_172.739569_-29.653610_-7203.494123_-24508.574835_41.987360_392.564975_172.739569_35.020183_-1.633681_-35.930964_-1900.079994_7.874405_-76.952548_-29.653610_-1.633681_1.177508_370.972526_760.971178_-0.430169_-1902…
691;0.007;24;1;4;22;89.76377;15;0.002158_0.002177_0.002044_0.002165_0.002127_;1357.912421_552.155845_261.810629_-24.688328_-3514.940021_-6254.972897_21.087055_552.155845_228.821281_109.963044_-10.439828_-1700.759707_-2497.263994_9.103801_261.810629_109.963044_57.035959_-3.475395_-361.978360_-958.346185_5.605157_-24.688328_-10.439828_-3.475395_1.282356_336.079664_205.192242_0.121480_-3514.940021_-…
692;0.007;24;1;4;24;104.176034;15;0.002459_0.001811_0.002055_0.002069_0.001541_;9567.845418_3446.416489_391.374589_-82.944894_-17511.494997_-88624.584142_41.022600_3446.416489_1256.161152_154.016360_-28.629650_-5686.394738_-30709.515145_16.257084_391.374589_154.016360_33.455746_-0.658645_783.454361_-1929.774552_3.108858_-82.944894_-28.629650_-0.658645_1.325990_473.357731_1046.945309_-0.152174_-17…
693;0.007;24;1;4;26;100.878017;15;0.002515_0.001329_0.001935_0.002096_0.001803_;1415.051745_508.318104_221.133708_-27.108827_-3726.849263_-6803.896720_-4.128172_508.318104_186.615272_80.534038_-11.002160_-1993.047004_-2548.330456_-0.575411_221.133708_80.534038_39.603165_-2.643643_39.863735_-772.988810_-0.813429_-27.108827_-11.002160_-2.643643_1.825466_621.385612_300.061082_-0.277764_-3726.849263_…
694;0.007;24;1;4;28;91.048477;15;0.002086_0.001495_0.001534_0.002502_0.001846_;547.307453_191.974296_125.994050_-14.440561_-2182.347929_-2912.094785_-8.456554_191.974296_71.951463_45.938234_-7.169319_-1754.554271_-1214.682877_-1.061527_125.994050_45.938234_32.738449_-2.680434_-376.819359_-535.619904_-2.177631_-14.440561_-7.169319_-2.680434_2.198853_767.600536_272.321720_-0.938934_-2182.347929_-17…
695;0.007;24;1;4;30;119.308504;15;0.002727_0.001432_0.002680_0.001736_0.001363_;527.964934_190.369979_144.805757_-21.464087_-3561.473336_-3146.349043_-9.451415_190.369979_76.317948_55.151847_-12.021724_-3124.353227_-1522.214097_1.847846_144.805757_55.151847_45.168500_-5.410290_-1031.196065_-747.981914_-2.849172_-21.464087_-12.021724_-5.410290_4.602364_1522.718604_485.554031_-3.353556_-3561.473336…
696;0.007;24;1;3;2;63564760.13;20;0.002481_0.001201_0.001420_0.002246_0.001190_;-43615087778850.148000_-222152174202858.590000_-5123417920117162.000000_-16648931990596880.000000_181688672423315.250000_20031979671127.086000_64629229714111.914000_-222278696546383.720000_-1119687483931748.200000_-25681839865505460.000000_-82666035568061;0.950225_2.640396_2.512061_1.919632_2.401830_;396313.9809;0.115…
697;0.007;24;1;3;4;3625752234;20;0.001943_0.000708_0.001574_0.001995_0.001739_;135304084.649258_87155427.366298_60602154.952808_25681985.919083_-1614141569.297602_-444404306.070340_-340368009.352356_87155427.366373_56157557.051159_39070437.202277_16578362.602575_-1037761299.740746_-285764811.867909_-219678854.344545_60602154.948303_39070437.199342_27300896.037849_11803844.163556_-691543366.583278…
698;0.007;24;1;3;6;5573383108;20;0.002406_0.001435_0.002015_0.001528_0.001031_;1517241026.076589_3078708435.213942_8342332660.598986_35427286.054810_-7366004728.771276_-1765184072.441399_-67104355.826158_3078708439.097711_6301590344.579651_17348998420.791115_131029640.854212_-13465632703.057087_-3207290162.209432_-146160202.439721_8342332690.654710_17348998460.424309_49128087442.788780_652508042.…
699;0.007;24;1;3;8;1593512117;20;0.002355_0.001386_0.001841_0.002134_0.001826_;3056149.853546_4867172.655063_29234840.986921_15454066.807625_24449927.527119_2365978.245206_-11.313505_4867172.655104_7800444.021696_47269354.278011_25694383.589893_43937295.652509_4537307.657561_-18.999780_29234840.987521_47269354.278575_290126782.259768_163957940.286670_309302349.464185_34177217.086483_-109.917958_1…
700;0.007;24;1;3;10;432739323.9;20;0.001701_0.001084_0.001366_0.002075_0.001744_;81269.502610_38969.686184_12784.816786_1028.964000_-583176.172733_-891638.021575_-6168.122980_38969.686184_18734.768622_6131.155718_452.430151_-289814.456539_-432229.501010_-2939.635935_12784.816786_6131.155718_2056.675261_205.046156_-83153.939899_-135328.559172_-1018.324100_1028.964000_452.430151_205.046156_91.17092…
701;0.007;24;1;3;12;21322020.51;20;0.002378_0.000945_0.001712_0.001911_0.001343_;441268.250091_326934.316483_99707.841180_-3579.115854_-198768.473933_-632827.690351_5613.547712_326934.316483_243611.445388_75801.409019_-2299.581444_-83313.545136_-441140.574590_4307.576705_99707.841180_75801.409019_25380.360640_-248.176997_57738.493434_-101293.108572_1498.091806_-3579.115854_-2299.581444_-248.17699…
702;0.007;24;1;3;14;108315488.8;20;0.001476_0.001150_0.002050_0.001476_0.000841_;799.766646_189.948063_144.576401_199.298712_26551.967170_2670.212451_137.641846_189.948063_47.953826_37.991481_47.703492_5745.072111_496.268038_33.762607_144.576401_37.991481_31.216317_36.961787_4158.118351_339.897178_26.578967_199.298712_47.703492_36.961787_51.861333_6947.257888_815.850676_35.903588_26551.967170_574…
703;0.007;24;1;3;16;38422985.75;20;0.001768_0.001196_0.001307_0.001289_0.001295_;463.616091_97.700313_70.151483_95.400879_14025.906232_842.686393_150.957948_97.700313_22.123334_16.677697_20.754767_2679.432955_113.998169_33.873505_70.151483_16.677697_13.159212_15.348276_1800.565353_59.939945_25.672589_95.400879_20.754767_15.348276_20.486837_2901.397764_213.388360_32.951324_14025.906232_2679.432955…
704;0.007;24;1;3;18;184.589917;20;0.002081_0.001349_0.001046_0.002121_0.001143_;2645.675095_1092.726016_675.251283_22.769954_266.270153_-9364.072639_146.912107_1092.726016_458.139911_282.807785_6.665136_-845.991440_-4015.303778_59.856412_675.251283_282.807785_181.284293_9.078801_669.618780_-2047.215856_41.840359_22.769954_6.665136_9.078801_5.066636_1258.116458_300.329351_5.291694_266.270153_-845.…
705;0.007;24;1;3;20;156.529338;20;0.002267_0.001307_0.001899_0.001608_0.001401_;4236.275271_1701.023706_572.981055_-31.178363_-7479.064830_-21084.063636_101.607427_1701.023706_688.920695_232.420875_-13.811875_-3575.600496_-8508.039760_40.879594_572.981055_232.420875_87.018319_-0.536684_185.075960_-2268.699076_17.740337_-31.178363_-13.811875_-0.536684_2.690734_896.032570_464.673352_1.273218_-7479.…
706;0.007;24;1;3;22;123.534872;20;0.001915_0.001303_0.001296_0.001661_0.001339_;5012.834010_2089.096060_547.704358_-55.521975_-8934.144286_-24960.693552_61.799964_2089.096060_877.653428_233.345551_-23.283538_-3881.828953_-10237.631225_26.672596_547.704358_233.345551_74.933058_-1.923587_582.239528_-1909.314086_10.214613_-55.521975_-23.283538_-1.923587_2.296441_738.301432_538.295279_0.410426_-8934.…
707;0.007;24;1;3;24;113.718541;20;0.001369_0.001224_0.001519_0.001773_0.000858_;17170.882079_6567.108508_619.349237_-135.380837_-27335.180341_-133622.120150_77.375860_6567.108508_2559.796522_283.455555_-46.071831_-7431.442992_-46870.613388_33.425563_619.349237_283.455555_78.659203_3.765933_3670.966395_314.132380_7.141337_-135.380837_-46.071831_3.765933_2.683494_1064.210118_1850.257233_0.073734_-2…
708;0.007;24;1;3;26;114.88425;20;0.002049_0.000978_0.001438_0.001666_0.001429_;1177.739643_408.809504_166.580176_-17.765989_-2953.263851_-6189.214627_-5.381059_408.809504_146.331376_57.891752_-8.085112_-1979.795464_-2372.147656_-0.733677_166.580176_57.891752_27.410874_-0.915887_258.216019_-588.392651_-1.066200_-17.765989_-8.085112_-0.915887_1.921374_770.127671_321.565090_-0.416819_-2953.263851_-1…
709;0.007;24;1;3;28;95.932908;20;0.001442_0.000958_0.001181_0.002045_0.001120_;692.005089_248.543187_144.139134_-18.312662_-2895.086722_-3655.943571_-8.325774_248.543187_94.899924_53.002466_-9.287828_-2284.590878_-1575.178770_-0.716043_144.139134_53.002466_34.209861_-2.655604_-237.826930_-557.043058_-2.313293_-18.312662_-9.287828_-2.655604_2.775229_987.599792_350.806699_-1.173699_-2895.086722_-22…
710;0.007;24;1;3;30;110.90668;20;0.001652_0.001000_0.001730_0.001379_0.000829_;667.830706_256.689840_202.140479_-34.958133_-6067.001423_-4134.064095_-4.833700_256.689840_108.399393_81.578114_-19.246301_-4619.652033_-2062.973808_3.842230_202.140479_81.578114_68.802727_-9.866547_-1888.666693_-1107.374854_-1.736678_-34.958133_-19.246301_-9.866547_7.204758_2152.264243_680.071674_-4.062340_-6067.00142…
711;0.007;24;1;3;32;125.831534;20;0.001783_0.001294_0.001255_0.001974_0.001878_;4560.836555_1434.628849_221.894214_-50.484701_-10562.827959_-49544.453360_-55.127781_1434.628849_456.169225_71.197128_-16.423079_-3840.938198_-15766.526311_-14.801402_221.894214_71.197128_29.626052_2.553580_3038.834790_-64.098146_-16.906649_-50.484701_-16.423079_2.553580_2.183233_1218.183711_1243.275370_-3.501549_-105…
712;0.007;24;1;3;34;158.669729;20;0.001681_0.001026_0.001597_0.001486_0.001458_;2344.902939_909.639450_386.867164_-84.525275_-16860.383379_-12392.895553_11.673381_909.639450_361.953832_149.852524_-36.172725_-8546.465033_-5229.462757_13.297988_386.867164_149.852524_87.219181_-6.305068_868.419384_-808.196485_-13.707154_-84.525275_-36.172725_-6.305068_7.019399_2534.299165_1003.081852_-8.057529_-1686…
713;0.007;24;1;3;36;143.343355;20;0.001717_0.000697_0.001609_0.001767_0.001187_;1772.521107_557.035751_192.685350_-28.552633_-5999.627735_-11025.175453_-50.251614_557.035751_182.952380_57.258717_-12.351350_-4521.468449_-4303.865892_3.434353_192.685350_57.258717_30.986872_1.272735_2247.886277_-156.459212_-25.862723_-28.552633_-12.351350_1.272735_3.140054_1851.740762_774.576511_-10.716227_-5999.627…
714;0.007;24;1;3;38;162.944246;20;0.002196_0.001068_0.001085_0.001944_0.001182_;181.250723_51.734989_79.284851_3.472481_-772.813053_-1218.639584_-15.798993_51.734989_39.481552_52.974933_-14.280428_-8648.552953_-2299.587277_41.210852_79.284851_52.974933_74.982778_-14.995194_-10274.921615_-2758.591356_44.394274_3.472481_-14.280428_-14.995194_12.850639_5623.021429_1341.408145_-29.806884_-772.813053_…
715;0.007;24;1;3;40;226.675071;20;0.001761_0.000967_0.001686_0.001585_0.000688_;9419.015923_3291.949578_1013.676305_-87.028652_8619.442662_-69212.287974_-506.781944_3291.949578_1170.217266_341.094814_-36.924766_-3366.487836_-27169.106364_-87.077738_1013.676305_341.094814_179.910862_13.225195_17542.136605_794.411886_-256.433446_-87.028652_-36.924766_13.225195_8.630839_5641.930745_3447.107373_-63.7…
716;0.007;24;1;3;42;248.056377;20;0.001743_0.001539_0.001773_0.001956_0.001420_;6941.814387_2478.613296_861.145466_-56.750164_9628.848170_-45753.371812_-505.420634_2478.613296_906.963368_293.069676_-27.316544_-3725.913458_-19346.289061_-57.105833_861.145466_293.069676_153.403352_8.816617_13142.643951_-436.835973_-240.091308_-56.750164_-27.316544_8.816617_6.419566_4397.791791_2316.013826_-61.44191…
717;0.007;24;1;3;44;923.285943;20;0.001957_0.000915_0.001245_0.001430_0.000734_;36887.594919_13812.040791_3004.148353_-248.954954_43225.667977_-267005.567742_-1146.210480_13812.040791_5260.460765_1289.398869_-70.393528_36039.954113_-83618.887893_-622.512113_3004.148353_1289.398869_651.044759_38.594841_60987.102087_23467.440311_-703.765112_-248.954954_-70.393528_38.594841_10.615793_8141.396978_838…
718;0.007;24;1;3;46;392.618806;20;0.002276_0.000731_0.001906_0.001240_0.001370_;1179.527703_239.655592_139.809328_17.517543_20807.643690_-958.301454_-3131.929307_239.655592_58.762791_27.749675_1.002783_142.590626_-1417.728852_-461.031878_139.809328_27.749675_18.504364_3.318810_3328.378466_152.655231_-422.519154_17.517543_1.002783_3.318810_1.819199_1689.537105_401.985424_-107.750671_20807.643690_1…
719;0.007;24;1;2;2;665843472;30;0.001492_0.000609_0.000931_0.001902_0.000755_;-466756388103514240.000000_-437503827246839360.000000_-10466363426590646.000000_62637068240278392.000000_-6994277398668710900.000000_362319555600392000.000000_-1952748966383145700.000000_-435995183954118140.000000_-408627026512850940.000000_-9758149750192;1.649617_2.129930_2.350983_1.639323_2.058872_;21113895.26;0.89504…
720;0.007;24;1;2;4;22111804802;30;0.001811_0.000471_0.001237_0.001463_0.000720_;75989981172315.516000_89679785909244.547000_174433723792373.370000_219292342297186.720000_-1517836701867785.200000_-323814511396377.810000_-2922974707451993.500000_89663520337905.578000_109606419206804.810000_217086962589741.500000_258432288922335.560000_-2340465437214330.500000_-456786738968405.190000_-34613525007155…
721;0.007;24;1;2;6;280327280.7;30;0.002124_0.000798_0.001242_0.001201_0.000771_;-437723740828080.310000_-675384663169607.000000_-449822127120495.000000_1989836542803225.500000_39864450964714488.000000_4015456123010548.500000_-9290951771686950.000000_-676262376228914.000000_-1034250939787257.100000_-658936056166998.500000_322752834027;1.405154_2.165061_2.190276_1.906109_2.241573_;3454973.2;0.48347…
722;0.007;24;1;2;8;147151106.5;30;0.001908_0.000848_0.001619_0.001485_0.001449_;1394455641402.074000_1309168325796.074700_1156477801920.229700_-273773136304.714450_-49306174183689.078000_-6562215925042.535200_2978203593132.500000_1309168178675.781000_1229114462205.659700_1085579524332.312000_-257550437252.083010_-46316971129578.734000_-6163813924393.174800_2801306303711.421900_1156480103736.76830…
723;0.007;24;1;2;10;217782672.8;30;0.001272_0.000480_0.001089_0.001393_0.001343_;504748011395.299010_489591173510.082030_503594340588.184200_-267209879369.156680_-12265094576815.047000_-1474676095886.470200_887470239160.957030_489591125688.458980_475366566485.735960_491253791392.783390_-256992079508.058110_-11834603710822.736000_-1423659376038.126500_853285283030.517580_503594058557.185610_491253…
724;0.007;24;1;2;12;75640917.49;30;0.001951_0.000631_0.001362_0.001612_0.000577_;-3933213827770229.000000_-7608816339494829.000000_-20089127882995264.000000_5202494023597101.000000_144482732628522620.000000_20695543056122948.000000_-427910829227255.000000_-7608832960526316.000000_-14719293029975206.000000_-38862531553270392.000000_100;1.457636_2.272037_1.461498_2.489794_2.106836_;1079700.578;0.22…
725;0.007;24;1;2;14;148295314.3;30;0.001375_0.000822_0.001507_0.001170_0.000591_;22861326529908.039000_33994322034888.031000_45051906946585.781000_-31178966539806.172000_-1158982100428198.700000_-165559315728911.090000_16414643156433.449000_33994321024295.043000_50548891918029.727000_66991247970924.023000_-46362681449653.328000_-1723388765160051.000000_-246183996273711.030000_24408363530880.01200…
726;0.007;24;1;2;16;75622151.92;30;0.001365_0.000776_0.000947_0.001107_0.000538_;74522465222010.391000_127515016583195.970000_116425848983395.390000_-118332771175940.270000_-3142867066311781.000000_-439927707637600.620000_12827076221766.297000_127515016636913.050000_218190321953105.840000_199215638242811.870000_-202478716069105.030000_-5377746522737220.000000_-752758324855512.750000_2194835918618…
727;0.007;24;1;2;18;9.75E+11;30;0.001579_0.000705_0.000933_0.001487_0.000710_;5318218980.847569_4112714096.083162_-4939616047.643048_-3802096039.672700_-260903956369.501130_-37656870725.958076_10848673858.405645_4112714113.246531_3183405436.152101_-3800491099.285031_-2933519067.344372_-201346047923.590910_-29066637480.123966_8369364001.546621_-4939615924.865598_-3800490988.395900_4727696615.84944…
728;0.007;24;1;2;20;110406274.2;30;0.001801_0.000497_0.001259_0.001006_0.000792_;1307314859460.363300_1562926731142.737300_693568942609.514890_6267532018626.069300_67471035300365.164000_3440164346624.813500_19688695449914.469000_1562926678893.343300_1868524453880.614700_829172095686.628420_7493082604510.848600_80666068172739.187000_4113400051065.036100_23538690796352.949000_693568988272.418950_82…
729;0.007;24;1;2;22;61339970.88;30;0.001531_0.000786_0.001024_0.001516_0.000674_;140030544.883679_103078622.633927_77484091.199391_54135365.929817_3423619720.576305_265543713.168194_-116018882.006983_103078622.641735_75964657.169569_57288222.524540_39986346.899039_2538835914.336200_200811669.000325_-85630337.100242_77484091.221992_57288222.536857_43600469.262809_30350035.952677_1948395916.252758_…
730;0.007;24;1;2;24;2.87E+11;30;0.001282_0.000567_0.001015_0.001325_0.000392_;23382378.749005_12039387.757061_6619843.644982_5492065.027374_399138574.558636_4779093.011870_-12391519.892648_12039387.757033_6204832.116856_3424223.468763_2838066.433531_207706233.230195_3157492.832762_-6395822.286167_6619843.644913_3424223.468736_1918643.642784_1579757.407464_119142601.926564_3391512.968992_-3541294.…
731;0.007;24;1;2;26;22711190650;30;0.001525_0.000510_0.001017_0.001126_0.001092_;119936033.088646_110703014.882398_62776113.085068_11637492.339040_1130010093.576720_97717383.601911_-13655102.373553_110703014.891943_102715322.635264_58707004.207479_10807671.841190_1066393517.045976_97919582.609497_-12629893.848743_62776113.098760_58707004.215122_33953045.724377_6191060.971943_625123961.613084_6213…
732;0.007;24;1;2;28;77876948242;30;0.001240_0.000512_0.000962_0.001328_0.000569_;11905143.436161_11116644.483964_52116676.483587_52340876.166969_-51037360.370428_-38531554.526575_6264781.351408_11116644.484142_10384408.755216_48628069.175183_48592910.795817_-50794091.514724_-36473871.539807_5810104.094931_52116676.481742_48628069.172678_228547351.546821_232047007.632367_-191618484.436801_-1636954…
733;0.007;24;1;2;30;18541327740;30;0.001218_0.000478_0.001108_0.001032_0.000555_;10838555.962615_9559742.229574_12843712.327599_9863039.460755_-441730618.007687_-168545942.313046_31685089.048704_9559742.229518_8438562.775339_11335818.315234_8701480.470667_-390773697.126586_-148960197.938784_27972025.659496_12843712.327537_11335818.315246_15228183.333687_11690181.143176_-524739021.669110_-20006039…
734;0.007;24;1;2;32;87335418326;30;0.001294_0.000670_0.000886_0.001554_0.000802_;1438965.226362_972264.511939_655380.261310_2347654.129135_-13124943.904089_-19369904.073291_8653331.589921_972264.511940_657581.237027_443248.378777_1587727.933020_-8961317.330043_-13118031.881980_5853592.478649_655380.261310_443248.378777_298777.375072_1070218.182291_-6039395.165251_-8842089.709066_3945620.036652_23…
735;0.007;24;1;2;34;44744877694;30;0.001522_0.000338_0.000983_0.001006_0.000910_;1378664.407573_128256.533050_165586.811952_56833.234781_76391022.016454_14376093.208662_-1728821.020632_128256.533050_12315.916017_15599.233250_5581.696951_7043213.455338_1318408.367076_-157270.144390_165586.811951_15599.233250_19990.473381_6983.279148_9144240.921600_1717422.840719_-205810.430103_56833.234780_5581.69…
736;0.007;24;1;2;36;823998.9891;30;0.001256_0.000342_0.001042_0.001099_0.000548_;52564.225257_18061.631828_7323.486896_9760.248660_-632461.818460_-536349.814517_71681.674387_18061.631829_8888.097067_3049.830159_5626.413490_-791950.292762_-362574.247706_52048.864861_7323.486896_3049.830159_1128.747340_1817.402034_-201206.713994_-109829.760441_15463.570964_9760.248660_5626.413490_1817.402034_3760.5…
737;0.007;24;1;2;38;50665.83569;30;0.001407_0.000785_0.000803_0.001330_0.000747_;29892699.659388_57518776.228819_304079952.702517_-69837738.654552_-271174443.301958_-70081018.898720_2412862.073916_57518776.233591_110939460.194144_588790254.844655_-133288259.646615_-514832567.151091_-133310939.432670_4618936.869903_304079952.769404_588790254.924809_3144897614.388023_-695101621.462349_-2660765554.4…
738;0.007;24;1;2;40;11366.56851;30;0.001395_0.000530_0.001269_0.001206_0.000469_;25309.401844_2686.696485_2028.518941_468.415543_958454.868416_127368.337636_-110187.768851_2686.696485_375.045268_247.805893_171.976902_85529.346511_8425.666422_-9441.238509_2028.518941_247.805893_174.580400_81.853901_71043.068843_8392.985608_-8026.216884_468.415543_171.976902_81.853901_179.616529_-3662.413296_-4397.…
739;0.007;24;1;2;42;1603969144;30;0.001470_0.000982_0.001331_0.001392_0.000831_;78634160.617107_138534485.776902_195052799.971437_2015463.604893_271419549.474305_23035797.079967_1113759.539569_138534485.787085_248396782.423352_357401359.081648_3779264.289367_534271158.904033_54901114.575096_2002060.995596_195052800.003803_357401359.113411_527596008.263534_5733087.402031_851913818.907204_102573579…
740;0.007;24;1;2;44;2872113.347;30;0.001371_0.000644_0.000809_0.000933_0.000496_;16470034.288252_21699168.828055_82579414.500309_-5734232.466676_1697234.034352_-11586029.953281_611026.955199_21699168.829866_29226284.710790_114441521.219190_-6898681.274315_24346012.439925_-10472731.208585_840205.757246_82579414.516340_114441521.231233_463997495.943544_-22939212.953516_204275331.285119_-15697539.39…
741;0.007;24;1;2;46;50290.95133;30;0.001442_0.000562_0.000995_0.000916_0.000869_;145404109.395857_322305873.774656_558700771.786737_2401116.024395_294407704.222048_23954501.545974_1461309.699344_322305873.754902_723083421.363204_1271864561.942952_5578462.957748_720502212.824095_71553720.270813_3273996.410240_558700771.710367_1271864561.849573_2276002381.828796_10225279.133585_1394101765.417998_16…
742;0.007;24;1;2;48;492493402.1;30;0.001242_0.000457_0.001084_0.001502_0.000520_;32482018.304670_23483583.728859_2977339.925214_-27714.960929_86196685.270643_65395517.763216_-913253.776797_23483583.728594_17533034.579777_2415436.667305_-16122.219907_77164989.558190_65703725.074210_-883467.328180_2977339.925088_2415436.667239_397573.629279_-693.742595_14960834.172385_14744763.298159_-190042.736691…
743;0.007;24;1;2;50;32054.37416;30;0.001211_0.000560_0.001140_0.001203_0.000736_;30460326.305786_46749786.557938_101096557.544608_-9285188.839361_-46883369.435300_-20368048.324983_612920.248308_46749786.560609_73047139.880890_162113496.993960_-13889532.002457_-46045521.890249_-24859009.120972_908418.322567_101096557.558939_162113497.007089_372821540.424155_-28880153.348508_-16565094.164971_-33254…
744;0.007;24;1;2;52;3079717.303;30;0.001232_0.000605_0.001032_0.001342_0.000870_;26935166.959918_51441325.535912_209024238.941028_-30169677.478123_-87021323.101863_-26384702.994743_585358.390425_51441325.530866_99856940.346906_414636667.396285_-56311885.086267_-140478645.684699_-44136011.368335_1049340.659674_209024238.892735_414636667.343211_1769840692.002395_-221614586.701257_-428911470.199014_…
745;0.007;24;1;2;54;733760649.5;30;0.001558_0.000553_0.001004_0.001121_0.000643_;1244.511141_-75.860484_64.168911_-152.821065_147338.366609_39497.472915_-4967.907086_-75.860484_64.068496_15.270635_106.020767_-27056.116440_-8858.123141_1424.750057_64.168911_15.270635_10.179077_23.567987_2040.954250_49.394176_96.462672_-152.821065_106.020767_23.567987_184.356613_-45507.368355_-14829.494690_2470.132…
746;0.007;24;1;2;56;24406.40694;30;0.001431_0.000400_0.001151_0.001327_0.000466_;34781267.565029_64273511.125340_184926713.994702_-23972809.465017_-89392398.704974_-27034865.069265_567378.753453_64273511.125805_120571875.159122_354261497.497641_-43511947.890152_-135279424.508222_-42734398.125429_951125.276627_184926713.997948_354261497.501167_1070524641.608531_-121964947.189201_-266522562.099556_…
747;0.007;24;1;2;58;15527.04979;30;0.001291_0.000528_0.000847_0.001335_0.000627_;120135.633665_31768.657907_94142.786908_240844.078237_2430412.071743_-651337.218807_94908.943281_31768.657907_8639.907284_25863.509036_62642.341260_391068.038880_-218401.277455_24398.269689_94142.786908_25863.509036_77820.672353_184101.116177_861808.747425_-698216.756532_71066.434168_240844.078237_62642.341261_184101…
748;0.007;24;1;2;60;69374261.09;30;0.001379_0.000380_0.001595_0.001181_0.000713_;1024.550742_337.234949_86.578531_1041.246736_31064.786665_-11033.952076_5785.596887_337.234949_193.762384_50.948305_596.375556_-10809.718652_-12902.628051_3743.920793_86.578531_50.948305_14.431093_155.236566_-3562.070253_-3543.738215_974.023874_1041.246736_596.375556_155.236566_1840.003650_-31488.464719_-39306.582729…
749;0.007;24;1;2;62;325016619.7;30;0.001403_0.000562_0.001161_0.001029_0.000570_;689.928970_105.260143_31.469334_309.795750_47459.415259_5326.803858_1192.778593_105.260143_92.096330_25.799480_277.619071_-13340.559646_-8223.638826_2011.783215_31.469334_25.799480_7.982811_76.557555_-3869.605343_-2319.882255_547.503867_309.795750_277.619071_76.557555_841.303837_-39585.666266_-24645.480315_6098.22440…
750;0.007;24;1;2;64;1114133215;30;0.001259_0.000802_0.001451_0.001314_0.000771_;1338.071875_-30.492241_43.203736_-97.373477_154543.553548_40714.153823_-4545.487053_-30.492241_42.047488_14.928553_81.566580_-19516.862060_-6791.517535_1053.379598_43.203736_14.928553_8.194822_27.307404_-881.222323_-838.714279_203.400537_-97.373477_81.566580_27.307404_167.406072_-39412.849466_-13566.154944_2173.920743…
751;0.007;24;1;2;66;20282.69423;30;0.001320_0.000685_0.001085_0.001167_0.001223_;60468945.302113_44684554.457538_4248072.685501_-59026.819877_131824070.260525_98980741.135294_-2409317.150090_44684554.457527_33481161.330413_3312017.521832_-40263.763167_105823843.378901_84170405.517466_-1937152.837155_4248072.685497_3312017.521830_363431.230122_-2881.020161_12444151.572255_11112136.674194_-228708.6…
752;0.007;24;1;2;68;115215005.7;30;0.001556_0.000355_0.001000_0.001046_0.001040_;3806.659589_1029.250755_293.763292_3295.398354_119954.874074_-47676.023237_14687.175870_1029.250755_380.604173_113.607761_1213.506392_-6658.314149_-29599.483774_5881.702958_293.763292_113.607761_36.094338_358.953765_-5198.377575_-9526.264272_1749.988450_3295.398354_1213.506392_358.953765_3877.816096_-15596.938558_-93…
753;0.007;24;1;2;70;71339.34447;30;0.001180_0.000736_0.001119_0.001097_0.000751_;6831067.867459_3281060.539299_2039247.895236_-169328.015580_-14541605.447181_-9397692.940188_157075.933679_3281060.539300_1585283.858806_1001526.865396_-78815.497500_-5362557.390614_-4059114.770401_70004.263523_2039247.895236_1001526.865396_662806.579730_-44311.997418_-73322.741995_-1615985.101254_31574.002686_-16932…
754;0.007;24;1;2;72;33528.31306;30;0.001325_0.000519_0.001172_0.001282_0.000654_;2463.258589_86.734596_155.889611_275.512051_254148.637996_58213.473590_-22163.157746_86.734596_41.518267_66.442753_12.947842_-8576.374785_-2870.477446_565.402529_155.889611_66.442753_110.180810_28.475001_-10464.390055_-3756.058349_630.840122_275.512051_12.947842_28.475001_41.673198_28951.964082_6675.574404_-2514.1679…
755;0.007;24;1;2;74;375060683.2;30;0.001453_0.000535_0.000881_0.001489_0.000917_;423.886676_15.791750_4.832470_48.354364_45044.365046_9793.759524_-671.547473_15.791750_33.639970_11.867222_122.285175_-7561.025574_-3785.311031_1100.371808_4.832470_11.867222_4.753668_42.392289_-2989.725680_-1401.054614_379.660816_48.354364_122.285175_42.392289_447.841874_-27558.220066_-13780.523975_4038.946298_45044…
756;0.007;24;1;2;76;16636.54214;30;0.002070_0.000540_0.000940_0.000986_0.000665_;7654861.942072_5335516.282787_1715955.872271_2240.107670_94650840.113599_49793907.954482_-2755194.957520_5335516.282772_3777284.088739_1258083.280176_4945.686824_71034637.617427_39032287.719108_-2063559.294346_1715955.872255_1258083.280168_451193.314027_4158.924612_26701777.864817_15831119.441065_-772964.641192_2240.…
757;0.007;24;1;2;78;21572.67745;30;0.001763_0.000417_0.000980_0.001415_0.000644_;7509408.124207_4034447.192661_836227.629475_-43521.774948_30147005.863271_-5908328.961389_-812158.498856_4034447.192666_2226073.889686_511061.903390_-19509.707154_21776572.465211_2123060.245526_-569344.850551_836227.629480_511061.903392_159666.199217_-591.267612_9511869.089855_5134836.858551_-237598.754372_-43521.774…
758;0.007;24;1;2;80;4473653.145;30;0.001458_0.000297_0.001052_0.001289_0.000591_;4110.235792_49.540064_26.122041_-154.838413_390711.453031_91162.133307_-45677.846722_49.540064_4.264559_2.735623_8.324072_3780.446312_781.683858_-317.873795_26.122041_2.735623_1.950074_5.713310_2020.389639_419.219298_-171.214866_-154.838413_8.324072_5.713310_38.885260_-16703.417269_-4179.538990_2472.103545_390711.453…
759;0.007;24;1;2;82;17731.13146;30;0.001363_0.000486_0.000984_0.001101_0.000519_;295530344.767980_124077602.137840_10938020.249154_-1964003.433034_-745426017.447276_-382506232.124878_3511581.647767_124077602.137992_52275852.967665_4710117.702921_-819558.498240_-305101200.573053_-157573900.681614_1441517.846857_10938020.249253_4710117.702956_482991.485379_-69225.918282_-21857403.355142_-12023383.1…
760;0.007;24;1;2;84;339851.3095;30;0.001604_0.000563_0.000860_0.000975_0.000443_;687189375.706193_2341482668.305092_31417694848.373981_-3771449128.344050_-236169034.837558_-100801824.158417_1154596.876374_2341482669.294711_7988514500.851356_107302308953.603360_-12820283051.509420_-734899752.641370_-326015272.985957_3554041.565713_31417694872.605938_107302308990.925430_1442546885424.259000_-171684…
761;0.007;24;1;2;86;273107.9811;30;0.001270_0.000711_0.000924_0.001170_0.000776_;113106994.263816_434570962.844313_1388229775.237745_-125430011.362157_-112248345.009898_-36780261.367660_948313.773098_434570962.833259_1682733900.148883_5430015602.714536_-479829242.309244_-349927258.189069_-120181607.665375_2965359.924739_1388229775.156218_5430015602.536974_17748453824.029972_-1524056292.763331_-77…
762;0.007;24;1;2;88;157821.325;30;0.001510_0.000689_0.000894_0.001238_0.000789_;8041.853584_-563.988878_166.531833_3260.627280_1458761.097569_362262.207140_-107254.862243_-563.988878_802.772658_1601.781315_-841.083685_-404038.003976_-107132.363450_28081.361210_166.531833_1601.781315_3480.501743_-1155.881740_-597062.218193_-162225.811996_40515.102054_3260.627280_-841.083685_-1155.881740_1893.58109…
763;0.007;24;1;2;90;192291.715;30;0.001689_0.000423_0.001025_0.001248_0.000421_;506584711.954945_1614300218.578318_4933185765.492007_-435941814.257653_-183230741.602039_-77217917.408069_950171.446130_1614300218.740801_5153471498.989024_15782922154.330645_-1387777618.103167_-518179514.718032_-229347061.431446_2670106.783228_4933185766.590458_15782922156.248735_48463286698.084267_-4235683377.511338…
764;0.007;24;1;2;92;7966397.042;30;0.001545_0.000476_0.001166_0.001208_0.000804_;110189279.506696_21106929.192750_10618267.831111_242223.989492_5747345548.407949_1693887221.815589_-100173235.965099_21106929.193444_4054146.920575_2021292.809471_47358.779936_1087466750.126237_318300089.137303_-18948834.969249_10618267.830232_2021292.809236_1040302.421234_22415.722471_570990838.471336_171108702.1936…
765;0.007;24;1;2;94;148271.2057;30;0.001632_0.000281_0.001467_0.001162_0.000816_;112872040.210973_21095833.366027_9384802.791407_119733.372933_5396941641.752991_1524362639.809930_-93787723.236654_21095833.366343_3954405.506092_1740839.595265_23924.976463_993536372.751284_277848753.691691_-17258610.276232_9384802.790980_1740839.595159_798204.653010_8315.184639_468158356.533702_135801727.808284_-81…
766;0.007;24;1;1;5000;4.41E+13;60;0.001048_0.000201_0.000756_0.000818_0.000337_;12885855401690958000.000000_-18791403866742412.000000_-7416448223327838200.000000_-87389592218699568.000000_309712680183505680000.000000_6000198179313221.000000_3301845478281580500.000000_-23648866252309856.000000_15956901134765164.000000_-293934404019488900.000000_-514602163069287230.000000_-1203513105655147300.00000…
767;0.007;25;1;24;2;24.619147;2.5;0.011404_0.011833_0.011880_0.011689_0.013475_;150.495342_52.707960_20.405484_-3.817524_-695.607533_-1111.064228_0.627474_52.707960_18.928878_7.583412_-1.356561_-270.750419_-386.844818_0.350385_20.405484_7.583412_3.376970_-0.435992_-86.771757_-131.845617_0.258904_-3.817524_-1.356561_-0.435992_0.164367_37.308962_36.974609_0.023345_-695.607533_-270.750419_-86.771757…
768;0.007;25;1;23;2;24.777917;2.608696;0.010527_0.011336_0.011312_0.011292_0.012793_;148.355340_51.942260_20.406005_-3.777918_-687.940828_-1092.966374_0.615436_51.942260_18.651941_7.578866_-1.343899_-268.596762_-380.774426_0.344941_20.406005_7.578866_3.415269_-0.437984_-87.506749_-131.889370_0.259250_-3.777918_-1.343899_-0.437984_0.165965_37.716079_36.782902_0.024962_-687.940828_-268.596762_-87.5…
769;0.007;25;1;22;2;24.984365;2.727273;0.010335_0.010947_0.010984_0.011010_0.012012_;145.782121_50.995043_20.216352_-3.705591_-679.089110_-1076.632025_0.612541_50.995043_18.300359_7.501654_-1.319054_-265.824023_-375.073299_0.342468_20.216352_7.501654_3.406492_-0.432584_-87.418229_-131.173198_0.259908_-3.705591_-1.319054_-0.432584_0.165957_37.954896_36.484075_0.026498_-679.089110_-265.824023_-87.4…
770;0.007;25;1;21;2;25.333598;2.857143;0.010130_0.010310_0.010297_0.010486_0.011545_;144.239210_50.451499_20.198072_-3.666128_-676.453126_-1066.540682_0.616749_50.451499_18.108201_7.493317_-1.307212_-265.641841_-371.887280_0.342972_20.198072_7.493317_3.430352_-0.431733_-88.264474_-131.434842_0.262613_-3.666128_-1.307212_-0.431733_0.167954_38.637953_36.488064_0.028347_-676.453126_-265.641841_-88.2…
771;0.007;25;1;20;2;25.85488;3;0.009817_0.009702_0.009833_0.010093_0.011235_;141.010457_49.376497_20.459660_-3.621385_-665.351125_-1033.420913_0.596900_49.376497_17.748663_7.592741_-1.296684_-263.456238_-361.469751_0.334117_20.459660_7.592741_3.574636_-0.443323_-91.104373_-132.719784_0.265311_-3.621385_-1.296684_-0.443323_0.173499_39.850125_36.295578_0.032038_-665.351125_-263.456238_-91.104373_39…
772;0.007;25;1;19;2;26.076855;3.157895;0.009170_0.008991_0.009214_0.009423_0.010672_;137.027394_47.994812_20.556400_-3.533208_-652.693456_-1000.420036_0.591145_47.994812_17.267454_7.627551_-1.271105_-260.937201_-350.918859_0.329770_20.556400_7.627551_3.690342_-0.448436_-93.859198_-133.678419_0.269795_-3.533208_-1.271105_-0.448436_0.178536_41.211303_36.038429_0.036228_-652.693456_-260.937201_-93.8…
773;0.007;25;1;18;2;26.682149;3.333333;0.008857_0.008617_0.008884_0.008784_0.010330_;155.084292_54.897743_22.401375_-4.032078_-761.968777_-1138.656669_0.739768_54.897743_19.935517_8.395153_-1.461723_-303.081269_-402.741953_0.392156_22.401375_8.395153_3.895125_-0.489831_-102.944025_-145.410314_0.298515_-4.032078_-1.461723_-0.489831_0.198985_46.142346_40.794915_0.035458_-761.968777_-303.081269_-102…
774;0.007;25;1;17;2;27.746928;3.529412;0.008417_0.008354_0.008209_0.008343_0.009914_;165.878049_59.225235_24.081978_-4.366704_-838.811499_-1215.247321_0.845870_59.225235_21.682162_9.093991_-1.598381_-335.210613_-433.691590_0.436098_24.081978_9.093991_4.200610_-0.533209_-113.598626_-156.073090_0.324786_-4.366704_-1.598381_-0.533209_0.220343_51.263022_44.280034_0.038153_-838.811499_-335.210613_-113…
775;0.007;25;1;16;2;28.074606;3.75;0.007652_0.007797_0.008029_0.007729_0.009501_;186.049701_67.236575_26.521567_-4.945642_-979.047749_-1369.613106_1.036294_67.236575_24.891683_10.129063_-1.831156_-392.045200_-494.302342_0.516251_26.521567_10.129063_4.555261_-0.590596_-128.524185_-172.098557_0.364710_-4.945642_-1.831156_-0.590596_0.250364_58.755380_50.206014_0.039537_-979.047749_-392.045200_-128.5…
776;0.007;25;1;16;4;29.930955;3.75;0.006918_0.005787_0.009667_0.008570_0.008893_;372.439821_132.781785_34.870175_-8.373561_-1711.863483_-2853.341823_1.884800_132.781785_48.468294_13.450130_-2.970670_-638.234301_-992.939445_0.933286_34.870175_13.450130_4.584676_-0.601578_-120.797103_-209.765595_0.469609_-8.373561_-2.970670_-0.601578_0.280635_68.088621_80.088454_0.009108_-1711.863483_-638.234301_-1…
777;0.007;25;1;15;2;29.192847;4;0.007032_0.007283_0.007499_0.007489_0.009077_;187.450074_68.295971_28.368221_-5.045846_-1023.764421_-1370.216490_1.156232_68.295971_25.503213_10.907894_-1.897123_-416.991341_-500.421202_0.562274_28.368221_10.907894_5.110681_-0.646069_-146.458775_-184.968137_0.404232_-5.045846_-1.897123_-0.646069_0.277524_65.562878_52.354915_0.047290_-1023.764421_-416.991341_-146.45…
778;0.007;25;1;15;4;29.638191;4;0.006448_0.005461_0.008543_0.007969_0.008272_;352.780815_125.370487_34.285947_-8.076768_-1650.547915_-2707.820574_1.775081_125.370487_45.623339_13.149795_-2.862380_-616.917114_-941.314632_0.884580_34.285947_13.149795_4.601170_-0.605000_-123.185765_-209.160564_0.465487_-8.076768_-2.862380_-0.605000_0.282191_68.566464_78.152261_0.014085_-1650.547915_-616.917114_-123.…
779;0.007;25;1;14;2;30.529336;4.285714;0.006569_0.006164_0.006932_0.007292_0.008682_;172.687171_62.764959_27.629102_-4.438923_-982.865508_-1289.022651_1.319470_62.764959_23.436681_10.613255_-1.694466_-408.907713_-472.887056_0.613979_27.629102_10.613255_5.223810_-0.606824_-155.836054_-186.972261_0.443471_-4.438923_-1.694466_-0.606824_0.279620_68.821895_50.323317_0.056959_-982.865508_-408.907713_-1…
780;0.007;25;1;14;4;30.068423;4.285714;0.006250_0.004748_0.007816_0.007457_0.007830_;353.315011_125.616277_34.456916_-8.125206_-1679.290719_-2728.137700_1.798961_125.616277_45.735594_13.217587_-2.883194_-628.574042_-949.366369_0.894081_34.456916_13.217587_4.637968_-0.606595_-125.381236_-211.357119_0.474272_-8.125206_-2.883194_-0.606595_0.290362_71.161272_79.717931_0.017226_-1679.290719_-628.57404…
781;0.007;25;1;13;2;32.86768;4.615385;0.006148_0.005815_0.006245_0.006767_0.008213_;173.416605_63.889663_31.844697_-4.425860_-1030.085387_-1254.442497_1.679188_63.889663_24.232914_12.393889_-1.751111_-446.250990_-470.912863_0.751974_31.844697_12.393889_6.777415_-0.720175_-200.448162_-214.806582_0.563832_-4.425860_-1.751111_-0.720175_0.337290_82.540158_52.737188_0.072607_-1030.085387_-446.250990_-…
782;0.007;25;1;13;4;30.422855;4.615385;0.006035_0.004320_0.007200_0.006964_0.007430_;350.368061_124.749243_35.379835_-8.246874_-1711.683535_-2700.254822_1.790411_124.749243_45.481496_13.554368_-2.937879_-644.265585_-943.101413_0.890241_35.379835_13.554368_4.855204_-0.639430_-134.318300_-218.874353_0.488958_-8.246874_-2.937879_-0.639430_0.309796_76.057233_81.705737_0.023382_-1711.683535_-644.26558…
783;0.007;25;1;12;2;35.881796;5;0.005532_0.005396_0.005772_0.005864_0.007531_;125.455580_45.205019_28.957254_-2.040067_-709.808055_-877.781516_1.768824_45.205019_16.980145_11.174874_-0.909864_-344.395351_-333.090175_0.746720_28.957254_11.174874_7.721228_-0.464145_-216.087338_-201.915353_0.652986_-2.040067_-0.909864_-0.464145_0.332872_82.543811_38.085663_0.121726_-709.808055_-344.395351_-216.08733…
784;0.007;25;1;12;4;31.626037;5;0.005644_0.004008_0.006854_0.006276_0.007094_;419.442246_151.160617_38.201403_-9.528115_-2076.162462_-3304.612484_2.267478_151.160617_55.760299_14.907309_-3.421732_-779.894478_-1163.115410_1.099738_38.201403_14.907309_4.975074_-0.636675_-136.843104_-232.101175_0.543550_-9.528115_-3.421732_-0.636675_0.343593_86.987525_96.392344_0.020101_-2076.162462_-779.894478_-136…
785;0.007;25;1;12;6;34.917167;5;0.004961_0.006681_0.005384_0.005614_0.006762_;398.662798_142.329052_45.329473_-9.489610_-1749.325810_-2924.196424_2.114794_142.329052_52.183188_17.485689_-3.378005_-667.125914_-1018.684958_1.081570_45.329473_17.485689_6.921905_-0.830185_-153.719694_-262.845547_0.634453_-9.489610_-3.378005_-0.830185_0.366347_84.354196_91.558700_0.024711_-1749.325810_-667.125914_-153…
786;0.007;25;1;11;2;39.679689;5.454545;0.004589_0.005253_0.005293_0.005089_0.006543_;119.505706_43.014836_32.473829_-0.275381_-651.073290_-800.552101_2.012794_43.014836_16.330228_12.716748_-0.341106_-359.281292_-313.841211_0.827438_32.473829_12.716748_10.318864_-0.154179_-287.072600_-231.231969_0.804014_-0.275381_-0.341106_-0.154179_0.427616_97.723962_32.137652_0.197251_-651.073290_-359.281292_-2…
787;0.007;25;1;11;4;33.432891;5.454545;0.005176_0.003668_0.006190_0.005952_0.006281_;456.539175_166.522657_41.902146_-10.538535_-2355.592319_-3593.006210_2.556454_166.522657_62.135713_16.522661_-3.834604_-893.892847_-1281.034550_1.229450_41.902146_16.522661_5.488764_-0.702266_-156.057613_-254.183059_0.603223_-10.538535_-3.834604_-0.702266_0.395113_101.078683_107.541836_0.025862_-2355.592319_-893.…
788;0.007;25;1;11;6;35.545887;5.454545;0.004785_0.006295_0.005069_0.005328_0.005996_;387.246811_138.064045_44.875325_-9.279347_-1721.715144_-2852.610619_2.089747_138.064045_50.566365_17.276188_-3.304158_-658.737116_-993.775039_1.068036_44.875325_17.276188_6.949519_-0.822461_-154.742495_-262.141632_0.641697_-9.279347_-3.304158_-0.822461_0.372332_86.390561_91.232826_0.030898_-1721.715144_-658.73711…
789;0.007;25;1;10;2;47.485807;6;0.004277_0.004824_0.005117_0.004821_0.005925_;108.083593_38.305309_33.890345_3.144640_-500.956426_-690.368712_2.763359_38.305309_14.621837_13.493799_0.839236_-352.578301_-282.221441_1.091695_33.890345_13.493799_12.979303_0.813180_-369.192880_-254.570544_1.148154_3.144640_0.839236_0.813180_0.653399_104.753976_16.133153_0.332244_-500.956426_-352.578301_-369.192880_10…
790;0.007;25;1;10;4;36.340766;6;0.004561_0.003320_0.005464_0.005688_0.005825_;515.396025_191.073917_48.255157_-12.208184_-2831.006836_-4070.145046_3.085989_191.073917_72.415916_19.282634_-4.527101_-1091.381080_-1477.735809_1.463652_48.255157_19.282634_6.385675_-0.826657_-194.109017_-295.697761_0.706679_-12.208184_-4.527101_-0.826657_0.484697_125.679753_126.529926_0.032834_-2831.006836_-1091.38108…
791;0.007;25;1;10;6;36.883961;6;0.004435_0.005657_0.004606_0.004891_0.005683_;381.938980_136.838417_47.655822_-9.628706_-1749.904317_-2749.889842_2.003902_136.838417_50.347827_18.349636_-3.458477_-678.188683_-966.762409_1.036936_47.655822_18.349636_7.744726_-0.930152_-174.374185_-277.690959_0.670810_-9.628706_-3.458477_-0.930152_0.420215_95.838257_94.155333_0.044664_-1749.904317_-678.188683_-174.…
792;0.007;25;1;10;8;38.488175;6;0.004890_0.004487_0.006174_0.004036_0.005277_;695.847551_253.162419_55.883022_-12.195616_-2748.647524_-5492.021277_4.066771_253.162419_94.425707_22.181454_-4.418126_-1043.396944_-1928.647130_1.921709_55.883022_22.181454_6.547661_-0.739087_-159.995236_-324.250890_0.742750_-12.195616_-4.418126_-0.739087_0.329661_88.168148_121.300539_-0.007166_-2748.647524_-1043.39694…
793;0.007;25;1;9;2;60.838034;6.666667;0.003884_0.004529_0.004570_0.004476_0.004922_;82.040100_26.688180_29.588275_11.755569_-73.297577_-448.109965_3.360308_26.688180_9.906959_11.896885_3.964788_-273.685714_-200.424900_1.254458_29.588275_11.896885_15.140197_4.677637_-473.912370_-254.748588_1.584300_11.755569_3.964788_4.677637_2.379917_44.838224_-42.432597_0.814358_-73.297577_-273.685714_-473.91237…
794;0.007;25;1;9;4;39.320152;6.666667;0.004241_0.003019_0.004910_0.004994_0.005185_;718.013056_272.918240_61.233038_-16.841998_-4242.460160_-5922.631184_4.598397_272.918240_105.908356_25.141564_-6.398868_-1659.332193_-2202.313839_2.136422_61.233038_25.141564_7.670879_-1.003343_-258.106218_-383.320496_0.901755_-16.841998_-6.398868_-1.003343_0.661965_179.045697_181.472277_0.026419_-4242.460160_-165…
795;0.007;25;1;9;6;38.990599;6.666667;0.004047_0.005312_0.004278_0.004320_0.005347_;507.903652_186.921256_58.407796_-12.624628_-2385.254006_-3602.859049_2.803375_186.921256_70.497568_23.118202_-4.637036_-927.409841_-1295.182363_1.401446_58.407796_23.118202_8.957313_-1.105617_-207.460843_-326.808558_0.801774_-12.624628_-4.637036_-1.105617_0.519371_119.756238_119.382394_0.038352_-2385.254006_-927.4…
796;0.007;25;1;9;8;37.804825;6.666667;0.004424_0.004128_0.004956_0.003457_0.004659_;619.345415_224.789917_54.286130_-11.168445_-2482.412864_-4779.191895_3.730610_224.789917_83.719135_21.425844_-4.049195_-950.637023_-1677.200325_1.776233_54.286130_21.425844_6.725483_-0.741653_-162.485034_-312.963642_0.745261_-11.168445_-4.049195_-0.741653_0.328293_87.433649_111.497526_0.003985_-2482.412864_-950.63…
797;0.007;25;1;8;2;76.971988;7.5;0.003355_0.003512_0.004047_0.004121_0.003660_;707.486880_334.035544_321.793515_5.897982_-6746.877105_-4112.447007_9.282787_334.035544_163.373023_160.660089_1.165697_-3910.541542_-2069.472089_4.554217_321.793515_160.660089_161.383087_1.891412_-3966.826395_-1992.925827_4.650651_5.897982_1.165697_1.891412_3.438393_510.113697_115.325641_0.350715_-6746.877105_-3910.541…
798;0.007;25;1;8;4;45.191515;7.5;0.003839_0.002354_0.004464_0.004255_0.004473_;855.308085_336.076684_89.626298_-22.306524_-5712.864235_-6748.193782_6.320814_336.076684_134.687196_37.482573_-8.869361_-2339.818228_-2617.177473_2.903677_89.626298_37.482573_12.450854_-1.783033_-487.360881_-578.891240_1.288259_-22.306524_-8.869361_-1.783033_1.039103_275.601893_235.246227_0.031381_-5712.864235_-2339.81…
799;0.007;25;1;8;6;40.523089;7.5;0.003231_0.004745_0.004097_0.003702_0.004901_;702.073955_267.079371_75.987245_-17.557299_-3472.496694_-4879.812542_3.962829_267.079371_103.887584_31.063701_-6.648792_-1370.444676_-1809.525598_1.947828_75.987245_31.063701_11.170905_-1.428087_-274.732558_-409.549416_1.007564_-17.557299_-6.648792_-1.428087_0.704485_164.358787_160.440581_0.036252_-3472.496694_-1370.44…
800;0.007;25;1;8;8;39.329425;7.5;0.004157_0.003558_0.004464_0.003076_0.004337_;612.719861_223.584734_58.069260_-11.619297_-2533.720095_-4567.984013_3.777618_223.584734_83.716328_22.944110_-4.247216_-981.256308_-1615.959082_1.800157_58.069260_22.944110_7.567332_-0.839268_-183.254591_-329.103752_0.803867_-11.619297_-4.247216_-0.839268_0.373938_97.994431_114.497991_0.013981_-2533.720095_-981.256308_…
801;0.007;25;1;8;10;40.212239;7.5;0.003157_0.003178_0.003844_0.004017_0.004111_;497.479655_179.614041_66.062401_-11.345565_-1988.207184_-3307.222871_1.493710_179.614041_66.819383_25.681886_-4.139944_-799.613734_-1161.708578_0.917057_66.062401_25.681886_11.077925_-1.267412_-241.327546_-355.742364_0.647815_-11.345565_-4.139944_-1.267412_0.439586_99.406991_101.057461_0.061921_-1988.207184_-799.61373…
802;0.007;25;1;7;2;119.66425;8.571429;0.003028_0.002855_0.003453_0.003747_0.003339_;2875.978590_1586.780722_1338.424262_-63.913519_-32594.190308_-16098.877477_-24.766102_1586.780722_892.996173_763.762332_-40.484379_-19716.984821_-9148.791644_-14.803628_1338.424262_763.762332_664.882141_-31.657299_-16949.573761_-7647.187421_-14.459464_-63.913519_-40.484379_-31.657299_10.670409_2184.587762_724.4212…
803;0.007;25;1;7;4;53.685492;8.571429;0.003220_0.002058_0.004170_0.003677_0.003349_;604.158508_240.800477_126.097521_-15.972217_-4826.466679_-4236.814795_7.183740_240.800477_98.604058_52.861811_-6.976026_-2199.341764_-1731.730825_3.150421_126.097521_52.861811_29.868399_-3.137338_-1102.983584_-853.584066_2.119789_-15.972217_-6.976026_-3.137338_1.466704_372.622999_193.138467_0.146359_-4826.466679_-…
804;0.007;25;1;7;6;45.368391;8.571429;0.002924_0.003611_0.003496_0.003498_0.004492_;734.131773_282.220935_84.938149_-18.285550_-4013.813192_-5305.706617_5.282800_282.220935_111.001187_34.949832_-7.068843_-1622.751606_-1999.433552_2.492613_84.938149_34.949832_12.976949_-1.583360_-360.107333_-487.209553_1.269979_-18.285550_-7.068843_-1.583360_0.836362_207.114824_183.050793_0.054050_-4013.813192_-16…
805;0.007;25;1;7;8;41.689886;8.571429;0.003346_0.002688_0.003920_0.002716_0.003940_;977.240569_363.588217_71.911471_-17.914038_-4345.638065_-8000.240392_5.725923_363.588217_138.315069_29.124760_-6.645383_-1666.567364_-2884.486070_2.646495_71.911471_29.124760_7.959651_-0.955610_-221.800282_-429.392257_0.942890_-17.914038_-6.645383_-0.955610_0.515789_142.210312_185.459782_-0.003409_-4345.638065_-16…
806;0.007;25;1;7;10;41.031333;8.571429;0.002957_0.002479_0.003147_0.003476_0.003687_;489.875840_176.889803_66.619591_-11.209982_-2002.957956_-3270.876598_1.556805_176.889803_65.845142_25.882168_-4.109355_-812.310135_-1152.106922_0.935266_66.619591_25.882168_11.368664_-1.282323_-252.530928_-362.992353_0.673840_-11.209982_-4.109355_-1.282323_0.460298_105.780927_102.564557_0.074648_-2002.957956_-812…
807;0.007;25;1;7;12;44.559726;8.571429;0.002695_0.004481_0.003766_0.002954_0.003990_;341.312624_119.977805_51.603984_-8.245864_-1559.487860_-2285.612243_-0.415802_119.977805_43.909004_19.685732_-3.037837_-670.169259_-796.781778_0.193972_51.603984_19.685732_9.670359_-1.117606_-265.276710_-299.443215_0.420566_-8.245864_-3.037837_-1.117606_0.407923_97.456005_77.753932_0.156548_-1559.487860_-670.1692…
808;0.007;25;1;6;2;325.093357;10;0.002509_0.002569_0.002552_0.003312_0.003239_;12551.097300_8046.691087_4539.042594_-543.992323_-161650.966661_-78845.702173_-574.897438_8046.691087_5221.090774_2984.486445_-367.534662_-107862.974328_-51092.397419_-385.221417_4539.042594_2984.486445_1750.428081_-202.762792_-61168.013562_-28359.330108_-240.501169_-543.992323_-367.534662_-202.762792_45.856207_10520.8…
809;0.007;25;1;6;4;80.434626;10;0.002858_0.001900_0.003452_0.003224_0.002366_;697.960088_289.231375_227.178756_1.843434_-6205.430826_-4479.503341_11.227032_289.231375_124.617554_100.338673_-0.607866_-3246.887993_-1985.188015_4.890457_227.178756_100.338673_83.156761_0.004789_-2702.809480_-1553.709232_4.201246_1.843434_-0.607866_0.004789_2.457199_493.904071_132.426517_0.416619_-6205.430826_-3246.88…
810;0.007;25;1;6;6;54.762101;10;0.002342_0.003110_0.003016_0.002621_0.003705_;478.603751_182.364527_94.776647_-11.639806_-2972.644178_-3268.547090_5.810436_182.364527_71.801664_38.482144_-4.817532_-1343.779195_-1269.368042_2.587069_94.776647_38.482144_22.213605_-1.906601_-617.679786_-590.555436_1.912458_-11.639806_-4.817532_-1.906601_1.158778_280.886388_155.283292_0.224389_-2972.644178_-1343.7791…
811;0.007;25;1;6;8;48.312455;10;0.002727_0.002311_0.003409_0.002445_0.003460_;1387.687423_528.219312_94.337608_-26.965278_-7054.179476_-12043.958352_8.228361_528.219312_205.058246_38.941568_-10.262745_-2749.386914_-4465.229713_3.737210_94.337608_38.941568_9.843769_-1.318515_-337.930979_-605.106853_1.206336_-26.965278_-10.262745_-1.318515_0.813353_230.638671_291.884918_-0.014819_-7054.179476_-2749…
812;0.007;25;1;6;10;44.160491;10;0.002589_0.002163_0.002842_0.002829_0.003354_;703.459289_263.674591_84.322296_-15.905643_-3112.265752_-4704.451283_2.923089_263.674591_101.520996_33.966773_-6.030639_-1263.103272_-1715.169116_1.538290_84.322296_33.966773_13.000040_-1.576020_-322.742803_-449.087980_0.891110_-15.905643_-6.030639_-1.576020_0.610061_145.169399_141.578603_0.067131_-3112.265752_-1263.10…
813;0.007;25;1;6;12;46.276623;10;0.002489_0.003826_0.003086_0.002438_0.003594_;337.466147_118.828123_51.684037_-8.141191_-1605.231450_-2284.375798_-0.307908_118.828123_43.621321_19.770344_-3.035330_-698.089742_-800.921756_0.221461_51.684037_19.770344_9.803782_-1.124011_-280.617618_-305.278347_0.447230_-8.141191_-3.035330_-1.124011_0.436019_106.570839_80.068068_0.177837_-1605.231450_-698.089742_-2…
814;0.007;25;1;6;14;50.968573;10;0.002755_0.003477_0.002543_0.003238_0.003599_;855.508742_327.150057_88.023838_-18.527653_-3940.619572_-5644.123616_4.071063_327.150057_128.523989_36.308619_-7.182563_-1634.105832_-2105.148956_2.224172_88.023838_36.308619_12.103929_-1.562723_-356.369955_-467.647860_1.282193_-18.527653_-7.182563_-1.562723_0.633195_157.305268_151.752865_0.108083_-3940.619572_-1634.10…
815;0.007;25;1;6;16;52.772833;10;0.002136_0.001670_0.003630_0.002970_0.003787_;542.573789_200.619007_79.322607_-12.391408_-2868.170868_-3529.768469_5.641876_200.619007_76.809926_31.429847_-4.797561_-1239.754870_-1293.328278_2.669580_79.322607_31.429847_14.299348_-1.464049_-401.821329_-437.060610_1.875295_-12.391408_-4.797561_-1.464049_0.637208_171.901265_117.368997_0.201575_-2868.170868_-1239.754…
816;0.007;25;1;5;2;1529970.569;12;0.002162_0.002242_0.002063_0.002865_0.002594_;354943.043953_264082.828985_66096.465639_-18633.243592_-4498431.884373_-2471635.982952_-18241.793500_264082.828985_197095.817795_49758.331002_-13963.283806_-3363856.188786_-1837840.054215_-13829.967369_66096.465639_49758.331002_13047.298605_-3432.197142_-834131.462549_-451525.784105_-3747.052317_-18633.243592_-13963.2…
817;0.007;25;1;5;4;138.070372;12;0.002350_0.001759_0.002483_0.002539_0.001968_;2902.925503_1483.126759_1044.994469_-48.843861_-30579.074575_-17406.427207_-26.176494_1483.126759_777.501708_559.064912_-30.404931_-17590.028754_-9201.929510_-14.784421_1044.994469_559.064912_414.124280_-18.560723_-12606.185946_-6348.159443_-12.619216_-48.843861_-30.404931_-18.560723_10.274474_2199.993484_755.075221_-0…
818;0.007;25;1;5;6;80.108165;12;0.002001_0.002578_0.002848_0.002356_0.003073_;330.650527_120.465640_91.930474_5.905254_-1746.401849_-2179.931613_8.238880_120.465640_47.060129_37.627642_1.357248_-1114.993923_-892.601540_3.348119_91.930474_37.627642_31.871270_1.544253_-939.525646_-664.808410_3.098624_5.905254_1.357248_1.544253_1.990429_370.378589_91.301070_0.729521_-1746.401849_-1114.993923_-939.52…
819;0.007;25;1;5;8;57.947881;12;0.002322_0.001938_0.002554_0.002132_0.002669_;736.982078_288.499639_134.130122_-14.979643_-3912.320048_-4606.597928_9.659538_288.499639_116.123471_55.486296_-6.303249_-1773.211757_-1813.017885_4.247047_134.130122_55.486296_28.170668_-2.457929_-760.192923_-763.770993_2.509681_-14.979643_-6.303249_-2.457929_1.029455_264.168811_162.006514_0.096194_-3912.320048_-1773.2…
820;0.007;25;1;5;10;51.601492;12;0.001972_0.001711_0.002311_0.002548_0.002973_;888.119296_345.207653_114.171296_-21.440129_-4596.624357_-5911.610115_4.684759_345.207653_137.594487_47.302115_-8.534642_-1938.029088_-2255.164778_2.304639_114.171296_47.302115_18.250409_-2.357547_-541.367492_-631.447908_1.271484_-21.440129_-8.534642_-2.357547_0.932342_228.200308_192.536977_0.094664_-4596.624357_-1938.…
821;0.007;25;1;5;12;50.521161;12;0.001737_0.002942_0.002583_0.002078_0.003230_;517.351008_192.541203_74.955464_-13.214980_-2731.581276_-3410.807410_1.367747_192.541203_74.163764_29.997089_-5.167908_-1184.269435_-1260.746188_0.913377_74.955464_29.997089_13.362418_-1.714574_-414.786512_-428.062469_0.832021_-13.214980_-5.167908_-1.714574_0.681802_165.872682_121.711022_0.193639_-2731.581276_-1184.269…
822;0.007;25;1;5;14;55.576105;12;0.002473_0.002842_0.002100_0.002815_0.003258_;804.445454_311.056130_95.395743_-19.521553_-4034.787246_-5160.322875_3.468282_311.056130_123.744585_39.640150_-7.719616_-1717.739732_-1955.856979_1.966882_95.395743_39.640150_14.615804_-1.923612_-435.306120_-503.077484_1.356005_-19.521553_-7.719616_-1.923612_0.801231_193.685590_161.218999_0.183943_-4034.787246_-1717.73…
823;0.007;25;1;5;16;51.335507;12;0.001582_0.001349_0.002605_0.002363_0.003159_;415.237762_150.651043_66.047920_-9.397349_-2381.837627_-2799.943054_4.747717_150.651043_57.045893_25.853158_-3.702961_-1068.250218_-1019.400543_2.193510_66.047920_25.853158_12.924023_-1.204874_-388.494161_-382.533443_1.741986_-9.397349_-3.702961_-1.204874_0.632834_178.026461_104.453235_0.281719_-2381.837627_-1068.25021…
824;0.007;25;1;5;18;58.812019;12;0.001854_0.002051_0.002302_0.001643_0.002590_;556.790740_211.170402_96.448190_-10.704971_-2630.879039_-3427.943418_10.236760_211.170402_82.578596_38.440413_-4.387894_-1211.204258_-1304.774074_4.363262_96.448190_38.440413_19.492874_-1.375900_-395.942604_-505.809696_2.940923_-10.704971_-4.387894_-1.375900_0.708777_204.853598_117.668807_0.242619_-2630.879039_-1211.20…
825;0.007;25;1;5;20;72.540329;12;0.002087_0.001980_0.002377_0.002229_0.003499_;569.155241_217.827615_147.561674_-11.851870_-2407.276710_-3021.207473_12.502531_217.827615_86.296085_59.095045_-5.143675_-1250.536725_-1181.776942_5.144937_147.561674_59.095045_42.665554_-2.391065_-601.792341_-684.216492_4.627262_-11.851870_-5.143675_-2.391065_1.236355_326.467587_146.814047_0.401756_-2407.276710_-1250.…
826;0.007;25;1;4;2;899801345;15;0.001521_0.001628_0.001677_0.002256_0.002363_;3020092.475002_2275252.063060_1478500.475122_-73108.244019_-70228170.779305_-28120991.310792_-3185932.645270_2275252.063055_1716852.264328_1117601.680715_-56209.075377_-53171277.665517_-21238455.528503_-2408385.974029_1478500.475115_1117601.680713_729055.882684_-37175.305076_-34721431.520017_-13832356.142921_-1571925.12…
827;0.007;25;1;4;4;76950911.7;15;0.001662_0.001521_0.001919_0.002167_0.001872_;336700.498431_240624.461465_205396.273730_264.791870_-5041111.129822_-2035557.146003_-87043.735745_240624.461465_172101.954960_146999.709230_148.326215_-3612791.481580_-1456104.005978_-62306.612370_205396.273730_146999.709230_125650.014986_122.357829_-3087724.599079_-1242817.568040_-53292.177416_264.791870_148.326215_1…
828;0.007;25;1;4;6;86158.89499;15;0.001626_0.001661_0.002023_0.001929_0.001814_;84553.448696_48407.726709_11712.216509_-3181.534840_-654987.990719_-420357.245957_-57.162557_48407.726709_27831.790688_6820.614528_-1817.036091_-375054.870222_-238943.687028_-35.003165_11712.216509_6820.614528_1771.967863_-413.530179_-85910.536408_-54750.304459_-10.836937_-3181.534840_-1817.036091_-413.530179_134.8696…
829;0.007;25;1;4;8;107.46167;15;0.001965_0.001458_0.002179_0.001588_0.002215_;1944.081609_850.312384_532.045845_-23.856993_-14470.742751_-11193.543996_31.946322_850.312384_380.597025_242.175272_-12.371003_-7199.784096_-5010.591528_14.580367_532.045845_242.175272_157.525890_-7.236350_-4624.020499_-3069.639292_9.753629_-23.856993_-12.371003_-7.236350_2.697282_724.917762_298.933245_0.033917_-14470.7…
830;0.007;25;1;4;10;65.215404;15;0.001472_0.001205_0.001891_0.001740_0.002094_;697.389998_270.122886_165.616005_-13.081661_-4691.939387_-4548.522633_8.436569_270.122886_108.839905_68.680536_-5.997854_-2265.975029_-1813.975293_3.667458_165.616005_68.680536_45.027434_-3.459521_-1450.504811_-1069.150014_2.753921_-13.081661_-5.997854_-3.459521_1.376364_361.455568_168.521768_0.280028_-4691.939387_-226…
831;0.007;25;1;4;12;61.373327;15;0.001253_0.001872_0.001969_0.001865_0.002890_;850.007447_334.113923_103.745298_-20.665777_-6006.570697_-6438.974645_5.276417_334.113923_135.143399_43.360310_-8.718108_-2650.015435_-2540.957812_2.510078_103.745298_43.360310_15.559366_-2.236423_-732.041690_-696.242867_1.489015_-20.665777_-8.718108_-2.236423_1.148740_327.798618_220.983932_0.273299_-6006.570697_-2650.…
832;0.007;25;1;4;14;65.652553;15;0.001635_0.002292_0.001916_0.002001_0.002905_;1692.311048_682.014874_144.614336_-38.035811_-9288.573910_-11880.995067_9.125381_682.014874_280.644513_62.506919_-15.505952_-3920.588539_-4695.378165_4.609508_144.614336_62.506919_17.594326_-2.370035_-600.010718_-795.704452_2.278238_-38.035811_-15.505952_-2.370035_1.422065_376.117821_336.851416_0.254023_-9288.573910_-3…
833;0.007;25;1;4;16;58.24101;15;0.001314_0.001024_0.002106_0.001482_0.002738_;702.126296_268.001513_105.317806_-15.853661_-4072.042259_-4578.594077_9.155791_268.001513_105.568906_42.585136_-6.499030_-1816.859803_-1752.471292_4.009277_105.317806_42.585136_19.102371_-1.799626_-543.475922_-582.511471_2.740629_-15.853661_-6.499030_-1.799626_1.051535_293.001097_170.397531_0.412731_-4072.042259_-1816.8…
834;0.007;25;1;4;18;65.545576;15;0.001561_0.001489_0.001884_0.001265_0.002248_;494.453669_187.875170_100.857563_-8.918071_-2409.446465_-2976.969048_11.310083_187.875170_74.148993_40.375305_-3.985337_-1221.554396_-1161.180201_4.605814_100.857563_40.375305_23.681697_-1.289394_-457.730486_-523.921408_3.593280_-8.918071_-3.985337_-1.289394_1.014033_288.923117_130.933229_0.498461_-2409.446465_-1221.55…
835;0.007;25;1;4;20;77.516776;15;0.001897_0.001621_0.002076_0.001916_0.002690_;456.888136_170.364987_125.606172_-6.422127_-1767.782650_-2458.597353_12.528336_170.364987_66.416268_49.327743_-3.231852_-1060.929596_-968.834908_4.857192_125.606172_49.327743_38.491374_-1.279099_-536.731827_-605.043582_4.701440_-6.422127_-3.231852_-1.279099_1.308019_363.938960_135.225688_0.636966_-1767.782650_-1060.929…
836;0.007;25;1;4;22;82.136262;15;0.001453_0.001368_0.001909_0.002167_0.001880_;2262.222063_847.364661_284.743321_-35.114643_-5843.360421_-12285.226989_18.183490_847.364661_320.638563_108.404969_-13.602838_-2460.452019_-4613.932414_7.373364_284.743321_108.404969_41.183049_-2.907787_-171.209980_-1259.507599_3.395480_-35.114643_-13.602838_-2.907787_1.388781_423.787296_313.658957_0.028343_-5843.36042…
837;0.007;25;1;4;24;78.785156;15;0.001029_0.001738_0.002026_0.002300_0.002183_;285.691167_95.648749_68.296108_-3.262323_-717.152044_-1566.221937_-2.898777_95.648749_34.643252_24.194642_-2.297352_-805.948677_-651.350132_-0.338292_68.296108_24.194642_18.199762_-0.758409_-259.408690_-353.317465_-0.371437_-3.262323_-2.297352_-0.758409_1.075529_396.348972_130.147756_-0.136695_-717.152044_-805.948677_-…
838;0.007;25;1;4;26;90.302506;15;0.001060_0.002692_0.002249_0.001490_0.001911_;2145.151159_842.514268_401.439492_-62.934324_-7288.431429_-9391.749860_-4.990457_842.514268_335.876574_159.425385_-26.293742_-3601.970646_-3806.926021_-0.830670_401.439492_159.425385_86.085894_-8.252228_-103.736848_-1260.962409_-1.772881_-62.934324_-26.293742_-8.252228_4.112721_1067.611556_531.966828_-0.578036_-7288.43…
839;0.007;25;1;4;28;99.501219;15;0.001722_0.001133_0.003144_0.001521_0.002231_;10177.376655_3692.469786_375.272912_-92.034071_-12025.677044_-85401.665178_-53.457124_3692.469786_1374.508684_174.840575_-29.164634_-1583.237548_-27436.760367_-24.119244_375.272912_174.840575_65.982519_3.438636_4142.235500_1840.772303_-10.646137_-92.034071_-29.164634_3.438636_1.918228_800.281409_1450.062674_-0.754859_-…
840;0.007;25;1;3;2;4.59E+11;20;0.000999_0.001177_0.001259_0.001629_0.002151_;10422275876.212914_14371312210.802052_24862302308.178753_2032998542.564759_-214706222041.026210_-44395283031.331749_-21320085536.880795_14371312182.045366_19834646229.605545_34339935986.653072_2810375352.080702_-296371012678.239440_-61183001338.915298_-29465068668.259285_24862302216.440491_34339935928.753883_59490958667.…
841;0.007;25;1;3;4;1547046.683;20;0.001281_0.001226_0.001335_0.001939_0.001441_;194677281.936150_247133313.000845_382883798.556072_27235870.794804_-2346351624.166407_-574445810.035954_-194962136.161038_247133312.572677_315632088.529373_492953489.550752_36451502.739679_-2929362737.399316_-706818726.987019_-253798226.842957_382883797.007592_492953488.427138_778026232.180761_60382796.756817_-4435131…
842;0.007;25;1;3;6;11392634.23;20;0.001288_0.001439_0.001231_0.001524_0.001720_;8302810.439225_5591577.406387_1536244.829901_-183123.482829_-82238237.887047_-65101169.432134_-1072736.311708_5591577.406346_3779179.414319_1062185.502803_-110286.498886_-53430540.169391_-42647843.840933_-751366.529201_1536244.829817_1062185.502754_342958.232492_-5261.105564_-10901166.146300_-9443296.758240_-260403.14…
843;0.007;25;1;3;8;980250468.7;20;0.001327_0.001302_0.001334_0.001052_0.001785_;457965.465619_244899.521512_84280.874304_-2356.062813_-5284632.708894_-5951024.569509_-54814.259517_244899.521512_131031.156890_45083.411044_-1318.165361_-2838593.294731_-3188118.661124_-29290.895685_84280.874304_45083.411045_15862.912296_-99.772279_-914668.773058_-1060629.922986_-10580.871254_-2356.062813_-1318.16536…
844;0.007;25;1;3;10;197658428.2;20;0.001176_0.001044_0.001512_0.001393_0.001196_;6763.874617_2071.724291_3180.544099_10271.334779_310350.702188_33779.261998_774.389088_2071.724291_970.254472_1879.018245_3632.504443_-18404.791988_-9001.573236_108.591906_3180.544099_1879.018245_3936.629044_6154.017050_-159380.861675_-36129.346788_18.743030_10271.334779_3632.504443_6154.017050_16724.313771_329195.91…
845;0.007;25;1;3;12;2751061.516;20;0.000756_0.001569_0.001725_0.001385_0.001850_;1046.346741_235.916318_160.280592_306.173667_40859.672079_5032.091316_-165.061797_235.916318_58.224336_43.141196_69.817799_8040.509558_837.179946_-39.147773_160.280592_43.141196_34.742810_48.463511_4685.864031_379.193856_-28.569991_306.173667_69.817799_48.463511_93.197114_12364.709028_1636.948879_-50.973108_40859.672…
846;0.007;25;1;3;14;308.509598;20;0.001197_0.001543_0.001493_0.001400_0.002294_;960.175447_247.613412_223.519520_241.329804_28000.184902_2395.414277_230.775198_247.613412_67.936512_63.111596_62.157507_6316.924742_406.030147_60.589918_223.519520_63.111596_59.848883_56.808430_5421.508502_317.667716_55.989510_241.329804_62.157507_56.808430_63.465642_7530.087751_778.866126_60.950759_28000.184902_6316…
847;0.007;25;1;3;16;167.511577;20;0.000825_0.000799_0.001581_0.000967_0.001929_;392.266796_87.758501_73.257328_80.487321_10568.946176_495.503710_116.745734_87.758501_21.532997_18.842789_18.590403_1982.071366_20.787735_27.757794_73.257328_18.842789_17.080627_15.926437_1501.945766_-12.363788_24.279238_80.487321_18.590403_15.926437_17.245774_2162.734261_123.716786_25.535536_10568.946176_1982.071366_…
848;0.007;25;1;3;18;123.586383;20;0.000813_0.001057_0.001218_0.001010_0.001750_;424.437913_120.023620_123.903144_63.489125_6073.966874_-638.903710_68.395071_120.023620_37.002086_38.887770_17.535964_1077.158083_-321.722144_19.678224_123.903144_38.887770_41.432386_18.404261_1040.807367_-331.061473_20.998547_63.489125_17.535964_18.404261_10.450394_1159.113630_-7.873023_11.416513_6073.966874_1077.158…
849;0.007;25;1;3;20;118.788106;20;0.001241_0.001251_0.001312_0.001534_0.001941_;402.470494_123.557837_142.035126_41.179040_3296.514642_-1125.959484_37.138658_123.557837_41.240820_47.773548_11.570150_302.973504_-493.919969_11.196071_142.035126_47.773548_56.088234_13.883718_400.173832_-528.641975_13.623774_41.179040_11.570150_13.883718_5.764033_779.636828_19.716033_5.120422_3296.514642_302.973504_4…
850;0.007;25;1;3;22;96.843171;20;0.000977_0.000859_0.001594_0.001425_0.001514_;6124.169233_2191.047679_320.817140_-71.342789_-17749.869469_-68637.168487_36.629641_2191.047679_789.805218_121.101177_-24.701504_-6042.930760_-24061.821162_14.356970_320.817140_121.101177_35.216486_1.355155_1366.613918_-1645.005484_4.424928_-71.342789_-24.701504_1.355155_2.555534_972.850842_1390.190418_0.243227_-17749.…
851;0.007;25;1;3;24;87.123735;20;0.000715_0.001316_0.001289_0.001820_0.001677_;205.287022_63.660439_45.329674_0.767743_172.857475_-1014.427681_-3.845936_63.660439_23.209093_15.645339_-1.613426_-798.033240_-531.968248_-0.389834_45.329674_15.645339_11.616839_-0.228835_-203.920752_-258.075891_-0.506314_0.767743_-1.613426_-0.228835_1.415618_561.611107_157.871342_-0.281843_172.857475_-798.033240_-203.…
852;0.007;25;1;3;26;102.240737;20;0.000842_0.002009_0.001598_0.000988_0.001528_;2229.979480_901.587223_476.305328_-79.073528_-9975.649549_-9839.202987_-3.768256_901.587223_371.099257_193.878922_-34.977900_-5251.960668_-4212.823870_-0.057346_476.305328_193.878922_115.353277_-11.710755_-440.495254_-1484.936630_-1.940720_-79.073528_-34.977900_-11.710755_6.900177_1773.262768_752.113658_-0.992519_-997…
853;0.007;25;1;3;28;101.453967;20;0.001273_0.000835_0.001968_0.001003_0.001615_;9111.712393_3212.071640_321.564803_-91.699291_-15552.919262_-85100.582788_-43.713639_3212.071640_1160.644319_148.915053_-27.652727_-2552.353415_-26549.375109_-20.146402_321.564803_148.915053_67.754939_5.662589_5138.315879_2784.433336_-11.703621_-91.699291_-27.652727_5.662589_2.567281_1164.653343_1805.181745_-1.267400_…
854;0.007;25;1;3;30;120.035343;20;0.001284_0.001728_0.001366_0.001193_0.002228_;2379.309032_818.096469_218.623363_-44.706352_-8177.165033_-16173.050238_-29.858624_818.096469_285.893133_74.130219_-17.069903_-3879.115332_-5910.810029_-5.816457_218.623363_74.130219_33.530983_0.636162_1864.323766_-374.299920_-13.135156_-44.706352_-17.069903_0.636162_3.054736_1342.965330_777.260396_-3.826028_-8177.165…
855;0.007;25;1;3;32;110.283166;20;0.001120_0.000966_0.001854_0.001251_0.001220_;11410.751780_3941.389592_411.662273_-100.382934_-13388.339684_-101172.491659_-100.560186_3941.389592_1416.938068_210.502869_-26.607474_1490.668953_-27781.638351_-54.943361_411.662273_210.502869_112.501223_9.371312_9569.917601_7102.578246_-37.995485_-100.382934_-26.607474_9.371312_2.865405_1578.254928_2364.492793_-3.81…
856;0.007;25;1;3;34;116.987867;20;0.000733_0.000753_0.001375_0.001138_0.001997_;1780.217102_609.083281_262.396215_-56.138255_-13260.836873_-11193.340880_-3.944787_609.083281_216.579542_86.425609_-23.915320_-7355.198258_-4640.256081_13.388995_262.396215_86.425609_53.250809_-1.320844_1647.557471_-446.859787_-19.496996_-56.138255_-23.915320_-1.320844_6.687811_2990.293712_1153.666684_-12.423534_-1326…
857;0.007;25;1;3;36;190.849989;20;0.001196_0.001211_0.001626_0.001207_0.001959_;799.130259_353.591960_1083.156735_78.867917_-22773.997525_-7833.177171_54.465278_353.591960_169.261281_517.032386_28.324731_-13459.946024_-4102.573164_34.315178_1083.156735_517.032386_1593.128245_104.965449_-39803.786419_-12130.712380_97.798611_78.867917_28.324731_104.965449_39.062147_1046.007166_77.028964_-5.678646_-…
858;0.007;25;1;3;38;137.456569;20;0.000844_0.001258_0.001107_0.001024_0.001531_;7987.105034_2671.786871_497.815433_-93.915629_-19046.433788_-91373.238294_-76.297201_2671.786871_905.847647_180.949028_-29.539669_-5529.671353_-29660.743180_-28.583900_497.815433_180.949028_101.971627_8.683002_10791.668561_3215.341440_-104.347657_-93.915629_-29.539669_8.683002_4.435943_2857.699174_2992.303281_-19.9688…
859;0.007;25;1;3;40;198.85639;20;0.000919_0.001157_0.001693_0.001432_0.002114_;6382.272185_2742.724296_1244.406087_-261.366845_-57482.186721_-37098.515640_323.706933_2742.724296_1193.243053_531.534610_-117.069512_-28383.696024_-16967.304070_176.979553_1244.406087_531.534610_380.558002_-9.179380_9974.786441_-279.830569_-117.716538_-261.366845_-117.069512_-9.179380_24.936081_9585.505277_3831.040464…
860;0.007;25;1;3;42;322.849413;20;0.001014_0.000764_0.001265_0.001065_0.001992_;22682.234900_11143.076082_5390.374295_-1414.847345_-255430.205619_-115153.653773_1577.341962_11143.076082_5515.464195_2781.593621_-670.894533_-117389.650224_-53863.443236_726.662644_5390.374295_2781.593621_2261.236077_-112.128786_33545.860240_803.422879_-305.625846_-1414.847345_-670.894533_-112.128786_142.353161_38723…
861;0.007;25;1;3;44;263.617576;20;0.001276_0.000917_0.001497_0.001066_0.001794_;72887.687994_31862.708724_7031.140745_-799.250581_-41062.240453_-187107.606012_-388.539979_31862.708724_14428.099355_3837.463058_-276.072513_48189.222589_-50361.156582_-672.457551_7031.140745_3837.463058_1912.998102_44.049149_109138.238039_34600.471161_-918.302564_-799.250581_-276.072513_44.049149_21.245725_11704.4609…
862;0.007;25;1;2;2;5.07E+12;30;0.000568_0.000692_0.000936_0.001182_0.001614_;-771129164861435.000000_-394052868457775.060000_302907139025163.440000_2963849893810580.500000_-123017817468093340.000000_-7893000306443491.000000_3962758323475290.500000_-155615445573213.780000_238360258371225.590000_316362986920536.190000_31412692322742;1.515125_2.047015_2.688493_1.671632_1.774067_;30029422.9;0.946019_…
863;0.007;25;1;2;4;390597745.4;30;0.000770_0.000783_0.000949_0.001414_0.001243_;-12823609222670.111000_-13293386281703.529000_-28277329875625.594000_-76636875230872.953000_-330540813187728.500000_-27156861876732.090000_923004452923085.750000_-13376728714295.078000_3075940855542.858900_29876822850523.840000_-78240295064684.937000_-315;2.067231_1.772474_2.705635_1.944420_2.134736_;2614152.518;0.289…
864;0.007;25;1;2;6;477449016.8;30;0.000663_0.000876_0.001046_0.000950_0.001467_;12396164407384.332000_-4773510429050.183600_-47514279495452.648000_-17701740256965.359000_5157746369145422.000000_781306855804550.500000_-140759587725618.250000_-4773254600156.998000_1869575242725.621300_18435630266134.133000_6891880453732.679700_-1999935487834201.200000_-303081789827393.190000_54262954652125.195000_-…
865;0.007;25;1;2;8;143370240.9;30;0.000944_0.001001_0.000914_0.000744_0.001287_;-325481223192366.810000_-285978556070566.620000_61979811051238.891000_-504000373270397.000000_-10183306405351890.000000_344539928039772.120000_3337364846269765.500000_-285707418880835.060000_-251007160728226.660000_53773456383535.125000_-444360528362743.9;1.574051_2.329224_2.038763_2.291385_1.836168_;1276562.124;0.227…
866;0.007;25;1;2;10;130964717.6;30;0.000745_0.000834_0.001021_0.001052_0.001098_;-43761881413303.078000_-56578105804372.602000_-73420530565407.687000_-282410999972961.940000_-747979394948737.120000_35170103153670.102000_1256860129385117.200000_-56442412582108.719000_-71366094224017.219000_-90048596135961.734000_-350084778154168.870000;1.438724_1.961555_1.588296_1.457386_1.498779_;359324.9179;0.21…
867;0.007;25;1;2;12;117599283.4;30;0.000459_0.001001_0.001332_0.001104_0.001534_;1208291646155.437500_-242348736839.069270_-2675519235977.122100_4044209030848.106900_261030159588814.310000_32250545504829.645000_-13500399223934.594000_-242348704291.837890_48645506894.662369_536755775068.922420_-811276170456.587280_-52364491540032.492000_-6469847433869.991200_2708188876212.611800_-2675519128501.237…
868;0.007;25;1;2;14;1962386.243;30;0.000905_0.000660_0.000902_0.001095_0.001106_;33466269990.414604_25924742751.609188_17361264974.425167_18993410521.242435_907982813341.773070_91514471216.830032_-44440989919.238129_25924742760.827713_20082834975.156406_13449446562.168259_14714102390.746817_703425788632.676880_70910381903.943497_-34427964756.750877_17361265006.791351_13449446582.458563_9008103640…
869;0.007;25;1;2;16;1.96E+12;30;0.000604_0.000671_0.001210_0.000715_0.001309_;53132192131.721214_17525058898.407925_14571951587.771473_245598366543.004180_8141905212640.702100_931718748273.748780_-21094946677.213383_17525058635.444031_5788536189.711578_4816635419.149951_80942807088.908691_2683131880866.202600_306977619523.829530_-6952608255.475809_14571951256.118513_4816635381.868906_4009782360.5…
870;0.007;25;1;2;18;5442137321;30;0.000540_0.000662_0.001098_0.000822_0.001374_;2211923565.961527_1961837448.550825_3184432915.669076_3314079738.632074_159965460491.244200_19777133994.375191_-1692277351.603538_1961837448.631196_1740116501.431023_2825223592.806482_2940430215.752884_141940619712.321470_17552510916.494247_-1501429939.837055_3184432916.407612_2825223593.345763_4592904015.690783_47823…
871;0.007;25;1;2;20;57720566370;30;0.000657_0.001109_0.001056_0.001066_0.001284_;2658298871.196204_2454498916.520476_928169368.608192_313770189.601359_20884525524.408268_1163283413.340536_-434363182.662094_2454498916.673073_2266941104.841813_857661236.513852_289832705.569408_19309300668.337578_1093640785.814960_-401141533.211112_928169368.762526_857661236.603073_324771157.946411_109694011.286238_…
872;0.007;25;1;2;22;40752157951;30;0.000597_0.000559_0.001220_0.000836_0.001016_;80312220.252731_45185552.884841_17544204.237262_13019999.061270_636737468.117919_-273765481.820348_-39309230.751831_45185552.884884_25432021.544484_9884183.408474_7335762.919783_359624285.009503_-153129537.391954_-22141474.046201_17544204.237310_9884183.408492_3851690.457298_2857900.357886_141078889.476007_-58448613.…
873;0.007;25;1;2;24;90514508.21;30;0.000398_0.001057_0.000951_0.001360_0.001217_;45984209.237121_36380704.008757_42128224.305781_40304804.309785_29201732.837040_-273128425.195684_77366180.682940_36380704.016041_28895828.982703_33365621.715412_31743946.450056_-1979609.282571_-222951123.343293_61250774.269243_42128224.308046_33365621.710530_38607099.327824_36881117.851268_18918624.222580_-252371458…
874;0.007;25;1;2;26;16444869733;30;0.000553_0.000777_0.001098_0.000798_0.001090_;15468940.140483_18771660.781679_116561263.625996_161924499.985226_-117341598.594750_-47276657.206567_6907744.002462_18771660.781666_22780204.995190_141454348.623411_196515857.971402_-142382561.057255_-57368866.295975_8384267.867007_116561263.616233_141454348.611661_880841126.590947_1235010888.400747_-821216838.787369…
875;0.007;25;1;2;28;120269238.1;30;0.000670_0.000521_0.001535_0.000718_0.001238_;19121426.262491_8901378.683773_2693963.459044_1707375.797155_58023928.923111_-121483304.452874_22.823869_8901378.683771_4146539.983038_1257114.838705_796856.712345_27329229.962742_-56295242.946413_11.496828_2693963.459043_1257114.838705_383015.209358_242493.581746_8562235.669828_-16768704.274833_4.410190_1707375.7971…
876;0.007;25;1;2;30;619092361.6;30;0.000514_0.001212_0.001089_0.000785_0.001708_;5548658.060440_6091858.022097_14983370.740246_-1472276.903488_-85598841.426274_-25442782.770588_1388139.151001_6091858.022078_6690936.859768_16488778.365252_-1585517.909361_-93098552.956137_-27744363.547383_1525250.271370_14983370.739927_16488778.364954_41071448.139381_-3475466.563445_-216510987.043480_-65562902.0729…
877;0.007;25;1;2;32;6143581505;30;0.000676_0.000800_0.001192_0.000847_0.001105_;17846074.962945_12430323.339520_1583379.188612_-130201.095214_-46621634.618774_-74964552.975487_1139633.421500_12430323.339917_9053495.032817_1465050.947601_-70693.932952_-15316157.737176_-36076570.056812_613998.845608_1583379.188977_1465050.947820_472987.420713_6735.447908_11684124.645194_8211677.988429_-65572.019865…
878;0.007;25;1;2;34;265649968;30;0.000399_0.000515_0.001051_0.000722_0.001444_;4332252.625613_-1468970.415067_154550.823965_-1927137.714068_682390379.099149_202163939.440277_-40081564.699673_-1468970.415067_498151.281530_-52399.030152_653533.398579_-231394599.217454_-68553353.870147_13591799.094171_154550.823965_-52399.030152_5514.708991_-68740.285459_24343020.599185_7211761.102608_-1429790.30481…
879;0.007;25;1;2;36;2284645516;30;0.000850_0.000647_0.000892_0.000605_0.001467_;3757286.226437_1632852.501262_446542.955780_191762.804070_4482609.172380_-24968561.281060_492421.439603_1632852.501263_710547.623261_195049.655679_83669.076498_2045385.214308_-10740255.450839_214528.978589_446542.955780_195049.655680_54323.770928_22953.764629_689371.429213_-2775216.207557_58362.768670_191762.804070_83…
880;0.007;25;1;2;38;4744.519245;30;0.000493_0.000742_0.000826_0.000668_0.001197_;6181301.834942_5831375.455625_1577194.428862_-13299.151383_30325763.584638_16332070.801812_-323841.578509_5831375.455263_5995833.246053_1929383.104563_8325.015724_46153642.588766_31018815.597274_-591857.192828_1577194.428539_1929383.104350_796873.850973_15254.842883_23439564.933947_18129683.147206_-339234.247646_-132…
881;0.007;25;1;2;40;2114792.194;30;0.000705_0.000583_0.000957_0.000970_0.001707_;1362630.221664_767154.261021_209190.272720_3800.201871_94516.758142_-5791059.263011_120397.956414_767154.261025_442432.309409_136923.847319_3505.880486_1915477.387116_-1620648.974678_41178.000390_209190.272727_136923.847322_67706.995334_3061.002721_3531383.623541_2197756.547971_-32563.667723_3800.201871_3505.880486_3…
882;0.007;25;1;2;42;2147388383;30;0.000833_0.000453_0.000864_0.000723_0.001575_;1371375.204161_893889.161233_269386.075808_-3360.504971_5684731.439399_179933.572055_-31033.470302_893889.161250_618991.018206_226974.540107_1809.323397_7413193.189866_3364091.665228_-80100.733431_269386.075833_226974.540119_126024.849985_5028.185553_6425559.429692_4675562.494912_-92219.622009_-3360.504969_1809.323399…
883;0.007;25;1;2;44;3775.11216;30;0.000373_0.000457_0.000898_0.000784_0.001266_;1085624.113420_581655.432768_218443.463655_3956.055423_7894326.983463_941829.233956_-58401.459116_581655.432769_319190.952034_133564.755588_4028.784578_6159614.090665_2136164.582433_-61262.117690_218443.463657_133564.755589_81208.740509_5084.893165_6013716.446964_3917004.817907_-81285.913537_3956.055423_4028.784578_50…
884;0.007;25;1;2;46;3781201.582;30;0.000621_0.000563_0.001060_0.001077_0.001371_;957487.999569_570493.744161_202243.211538_1831.323536_7109550.823840_1840264.333428_-75462.749285_570493.744156_354136.973230_145078.879049_3073.382417_6582090.887488_3112252.596984_-86936.494597_202243.211530_145078.879045_85716.948381_3844.350551_5645319.588143_3940586.571738_-90537.692541_1831.323535_3073.382417_3…
885;0.007;25;1;2;48;111228884.9;30;0.000439_0.000621_0.001331_0.000625_0.001247_;1760442.353834_590066.710548_182133.081449_35558.702010_10913380.601292_-6603430.244970_110149.281620_590066.710550_199326.373192_65002.395327_11365.176246_4723991.663741_-785421.854505_24811.048276_182133.081457_65002.395329_30566.453277_1606.585882_4447734.440847_3749186.551637_-28467.827054_35558.702009_11365.1762…
886;0.007;25;1;2;50;6701.921491;30;0.000579_0.000562_0.000921_0.000716_0.001228_;1096197.527448_340943.162239_449107.152848_53977.294946_89755035.258414_40744357.054634_-1456907.133975_340943.162235_108406.071595_132212.703693_15607.831312_25580007.533417_11423444.288889_-411726.967235_449107.152862_132212.703699_209899.378167_26266.435316_44700490.916326_20938519.628638_-736066.546136_53977.2949…
887;0.007;25;1;2;52;233069.1695;30;0.000528_0.000510_0.001037_0.000898_0.001143_;1445596.849778_910968.552011_605609.497642_34399.577803_48229145.386499_29859272.964447_-922797.247392_910968.552008_585115.954468_407105.158318_24540.711859_33310927.227063_21120647.660873_-640081.990771_605609.497635_407105.158315_313245.060164_21118.356766_27079317.880545_17927127.750103_-525003.856253_34399.57780…
888;0.007;25;1;2;54;15411.55557;30;0.000507_0.001338_0.001051_0.000612_0.001130_;5444880.715384_2229690.541783_2218202.181428_288183.054732_334748793.705551_181887842.179017_-6369326.537451_2229690.541783_913296.466835_909121.911876_118159.104766_137202896.182480_74570468.593666_-2610361.218914_2218202.181453_909121.911886_937231.172483_124772.007201_143768007.295468_79115105.645140_-2738309.9456…
889;0.007;25;1;2;56;187971100.8;30;0.000485_0.000529_0.001112_0.000637_0.001325_;47627.331636_-374.643299_9225.442114_6780.882156_6978931.063006_1940868.150365_-159434.008357_-374.643299_1609.385121_314.470349_-558.146690_-791717.986968_-245581.420610_18374.732528_9225.442114_314.470349_1915.313560_1220.710433_1185219.255461_324001.870550_-26876.879742_6780.882156_-558.146690_1220.710433_1148.991…
890;0.007;25;1;2;58;4875.064398;30;0.000843_0.000534_0.001151_0.000748_0.001245_;7260149.959607_3859081.409012_306981.366206_-17940.261212_-144381.012736_-14717449.037061_48465.313756_3859081.409004_2186590.597163_236351.303414_-7432.017068_5047496.197927_-923833.160032_-50022.644673_306981.366202_236351.303412_52714.639416_383.461112_2800852.992591_3141993.364856_-39639.797057_-17940.261212_-743…
891;0.007;25;1;2;60;4748.445613;30;0.000449_0.001056_0.001096_0.000882_0.000981_;2057602.180274_811166.051391_214827.014400_26.147406_9951226.205033_-4829460.360099_-98292.370510_811166.051392_321900.199091_87817.017471_302.762318_4436311.213734_-1353527.192574_-45954.921620_214827.014402_87817.017471_27627.111522_479.393896_1973687.730964_476702.136280_-24012.446062_26.147406_302.762318_479.3938…
892;0.007;25;1;2;62;291568482.3;30;0.000930_0.000856_0.000829_0.000782_0.000987_;3940585.146044_1446529.667159_579499.312575_27842.219824_72242673.031240_36674866.448595_-932779.193009_1446529.667161_535968.589685_223063.489553_11459.044733_28973544.394834_16034989.902761_-376213.464149_579499.312580_223063.489555_108080.245902_6822.875894_16217156.409146_11222390.406466_-215193.028076_27842.2198…
893;0.007;25;1;2;64;3563.759999;30;0.000493_0.000661_0.001171_0.000764_0.001446_;8914611.212542_2866198.739721_1267870.251980_73556.150356_261874598.132563_200337711.023939_-2814642.069829_2866198.739733_929824.864567_426324.545605_24795.943951_90643066.679669_72188936.807205_-980773.541485_1267870.252008_426324.545612_224306.213678_13029.574507_52694777.916759_47086622.809724_-583680.148534_7355…
894;0.007;25;1;2;66;139323259.7;30;0.000692_0.000545_0.001076_0.000836_0.001013_;6804374.652869_1701946.610287_1493017.730940_240022.932045_400048425.834417_142806816.997334_-8912041.021782_1701946.610270_427942.879507_369983.486136_58772.035614_98173884.301620_34765803.719264_-2187117.678438_1493017.730969_369983.486147_334165.793943_54966.976372_91107743.526632_33022198.238519_-2028761.614023_2…
895;0.007;25;1;2;68;32858867.42;30;0.000698_0.001049_0.001028_0.000810_0.001094_;4064.167357_67.434727_78.628309_-53.979950_404132.059441_97847.634229_-47268.809577_67.434727_2.763231_2.861954_3.821824_6353.795556_1501.024009_-697.918265_78.628309_2.861954_3.132662_3.431503_7543.089805_1796.785966_-845.866241_-53.979950_3.821824_3.431503_16.470657_-6159.200672_-1598.838201_909.137915_404132.05944…
896;0.007;25;1;2;70;5595.798924;30;0.000451_0.000620_0.000998_0.000664_0.001208_;2285640.749350_1160718.086280_336974.800188_-8965.566091_16766976.556919_2165310.206867_-396195.571257_1160718.086279_600994.250188_187069.227847_-3183.123142_10273008.690440_2716702.471453_-240257.059233_336974.800187_187069.227847_72438.285538_674.060361_5058697.931560_2676312.571679_-116212.437299_-8965.566091_-31…
897;0.007;25;1;2;72;212662672.8;30;0.000522_0.000851_0.000905_0.000701_0.001205_;9627498.271127_2944588.602685_2010683.057627_190115.169883_462836094.612559_202065705.060268_-8283463.998623_2944588.602686_900957.960757_615029.282239_58140.570560_141475193.045722_61756556.475500_-2531620.069704_2010683.057616_615029.282236_439869.920990_43346.744688_104046641.766456_46775566.644675_-1861710.390353…
898;0.007;25;1;2;74;4806.291172;30;0.000430_0.000775_0.000983_0.000986_0.001160_;646.524746_9.477921_-6.504225_7.142854_64028.058601_14750.026746_-5326.840223_9.477921_2.948851_4.782714_8.586217_-520.006567_-222.174436_68.476398_-6.504225_4.782714_8.963427_16.072591_-3026.465851_-865.793511_300.914441_7.142854_8.586217_16.072591_34.899293_-2907.199620_-948.425687_392.589272_64028.058601_-520.0065…
899;0.007;25;1;2;76;10942.06932;30;0.000411_0.000592_0.001158_0.000800_0.001277_;215370.229977_11854.121896_33189.417939_26282.493291_25159327.995552_6563700.187277_-2547047.577185_11854.121895_1212.269129_2183.068747_1137.983968_1094013.553661_270396.642520_-115932.137532_33189.417939_2183.068747_5381.763419_3885.409020_3706318.546556_958300.338884_-378551.227337_26282.493291_1137.983968_3885.40…
900;0.007;25;1;2;78;21345.80296;30;0.000433_0.000662_0.000908_0.000765_0.001210_;3401.029148_169.954072_318.820181_365.920445_345796.360017_82892.829534_-38570.404351_169.954072_42.694841_72.069994_22.663124_2024.966665_-380.074503_-368.704066_318.820181_72.069994_126.185249_47.451618_8645.051564_738.123489_-1197.930694_365.920445_22.663124_47.451618_49.896723_37153.740295_8919.593298_-4144.98907…
901;0.007;25;1;2;80;55729289.02;30;0.000621_0.000689_0.000843_0.000860_0.001361_;25527078.600307_107545052.066352_2046764652.947440_-533545302.633984_-240739565.900352_-72072808.358926_14955799.953326_107545052.065591_454091651.321460_8668540353.882202_-2238557468.612610_-1004392061.445502_-300872957.244680_62407792.903494_2046764652.913400_8668540353.799837_166173953229.324650_-42359779112.73848…
902;0.007;25;1;2;82;26735.41318;30;0.000441_0.000634_0.001245_0.000820_0.001174_;4515.632438_-6.768792_-136.695303_-103.123394_615629.797021_154813.967521_-60444.172572_-6.768792_4.242476_6.602817_12.141348_-3280.808022_-942.026589_334.646470_-136.695303_6.602817_14.585479_24.094895_-21716.344228_-5615.865884_2160.260265_-103.123394_12.141348_24.094895_53.368894_-18828.009577_-5012.949789_2031.39…
903;0.007;25;1;2;84;12590.6387;30;0.000583_0.000608_0.001268_0.000777_0.001135_;56029753.686316_115842283.484720_34136429.003445_-466298.514518_268395366.527166_99257935.771391_-17628339.392223_115842283.482233_250762653.207022_80293660.160743_-861406.132149_698934907.641841_269133063.751149_-46052307.586967_34136429.001298_80293660.157819_29188163.415354_-195317.552296_288068144.704086_115720465…
904;0.007;25;1;2;86;57456976.34;30;0.000403_0.000625_0.000906_0.000681_0.001245_;168458128.224371_34749406.822686_15453525.258301_744077.398965_3509040130.932057_72308827.080123_-73951688.025403_34749406.822352_7174561.742058_3186990.284725_151082.285966_719917115.948088_13057417.988656_-15185288.450362_15453525.259139_3186990.284929_1434749.933733_76058.329817_332801079.864996_12017722.398996_-6…
905;0.007;25;1;2;88;172617320.5;30;0.000440_0.000533_0.001623_0.000571_0.001249_;28310929.241906_132438547.754117_5108118214.810394_-685669044.145500_-201461092.859081_-61915022.955546_13100824.907097_132438547.705838_625535525.481094_24348687711.973667_-3012766427.389540_-887009852.521835_-273798693.546954_57765341.974944_5108118211.151855_24348687703.569431_955929418716.261720_-108961281029.317…
906;0.007;25;1;2;90;621995188.4;30;0.000944_0.000649_0.001100_0.000692_0.000975_;25498843.818313_54630472.127162_30337613.820136_-55628.770732_499156752.483510_206258119.961393_-37883856.536828_54630472.126827_121483022.388794_70588865.142848_-10399.228950_1199337473.590851_501129353.489427_-91092993.898137_30337613.819714_70588865.142341_43142857.378222_71092.908356_757837823.932940_320124219.53…
907;0.007;25;1;2;92;94766378.33;30;0.000375_0.000797_0.000866_0.000706_0.001557_;1006.237423_-25.068757_-22.112017_-203.548515_153082.447527_40918.037027_-22112.321603_-25.068757_2.537438_1.780154_16.069050_-4287.761651_-1214.516850_770.029796_-22.112017_1.780154_1.484910_11.516855_-3630.537321_-1007.336453_601.811762_-203.548515_16.069050_11.516855_110.872426_-33472.023677_-9378.874397_5887.3576…
908;0.007;25;1;1;5000;2.12E+12;60;0.000283_0.000350_0.000743_0.000527_0.000930_;30113107869157996.000000_49963527695399664.000000_699766579986167680.000000_339607519201842620.000000_-1758173975024449500.000000_-351742494726092930.000000_1731842583602469100.000000_36486114903314152.000000_30370016530274880.000000_654615834779765760.000000_365603299338459970.000000_-1315699775959314400.000000_-3104…
909;0.007;26;1;24;2;27.677234;2.5;0.013088_0.012786_0.013937_0.014113_0.013862_;197.481914_65.477857_13.686651_-3.531837_-913.270613_-2276.911144_1.405504_65.477857_22.361660_5.039554_-1.173644_-323.107037_-735.494856_0.632767_13.686651_5.039554_1.534293_-0.163334_-43.608161_-115.105144_0.259498_-3.531837_-1.173644_-0.163334_0.110213_32.868533_52.865922_0.002598_-913.270613_-323.107037_-43.608161…
910;0.007;26;1;23;2;27.756651;2.608696;0.012242_0.012254_0.013223_0.013562_0.013288_;200.968483_66.740510_14.182994_-3.685724_-944.732691_-2257.332190_1.402284_66.740510_22.815757_5.215908_-1.227061_-334.442045_-731.178047_0.632415_14.182994_5.215908_1.598171_-0.175757_-46.534747_-117.451824_0.264011_-3.685724_-1.227061_-0.175757_0.116951_34.528162_53.621365_0.003321_-944.732691_-334.442045_-46.5…
911;0.007;26;1;22;2;27.889694;2.727273;0.011509_0.011717_0.012836_0.013141_0.012546_;206.410182_68.703434_14.247547_-3.732224_-968.344674_-2373.334732_1.459285_68.703434_23.540838_5.260626_-1.244947_-342.955681_-769.846610_0.655225_14.247547_5.260626_1.591589_-0.171132_-45.682093_-119.403464_0.267523_-3.732224_-1.244947_-0.171132_0.117722_35.065911_55.750866_0.003203_-968.344674_-342.955681_-45.6…
912;0.007;26;1;21;2;27.997602;2.857143;0.010793_0.011236_0.012336_0.012746_0.012227_;200.679704_66.711545_14.056277_-3.638136_-948.402911_-2309.014215_1.440652_66.711545_22.839213_5.181144_-1.214168_-336.788524_-748.659262_0.646873_14.056277_5.181144_1.583995_-0.168086_-45.551905_-118.164026_0.268464_-3.638136_-1.214168_-0.168086_0.118242_35.353758_54.974368_0.004807_-948.402911_-336.788524_-45.5…
913;0.007;26;1;20;2;28.401859;3;0.010261_0.011028_0.011902_0.012109_0.011701_;204.863498_68.277742_14.494398_-3.772232_-984.059307_-2333.238004_1.466604_68.277742_23.427133_5.346957_-1.263076_-350.194173_-759.118496_0.657821_14.494398_5.346957_1.638679_-0.176278_-47.925311_-121.192656_0.275327_-3.772232_-1.263076_-0.176278_0.125218_37.326334_56.581570_0.005915_-984.059307_-350.194173_-47.925311_3…
914;0.007;26;1;19;2;28.675784;3.157895;0.009116_0.010463_0.011375_0.011791_0.011284_;219.482510_73.578135_15.266904_-4.058283_-1068.576388_-2525.412166_1.571633_73.578135_25.376520_5.662837_-1.366134_-380.800821_-826.258424_0.701085_15.266904_5.662837_1.709004_-0.184813_-50.423585_-128.255420_0.287225_-4.058283_-1.366134_-0.184813_0.134785_40.266628_61.425536_0.005977_-1068.576388_-380.800821_-50…
915;0.007;26;1;18;2;29.101066;3.333333;0.008767_0.009903_0.010711_0.010729_0.010884_;222.479464_74.757962_15.419870_-4.078132_-1094.127888_-2619.936233_1.644403_74.757962_25.849518_5.733957_-1.378690_-391.545300_-859.530413_0.728856_15.419870_5.733957_1.723954_-0.181796_-51.023427_-131.999064_0.295727_-4.078132_-1.378690_-0.181796_0.138819_41.939698_63.953976_0.007313_-1094.127888_-391.545300_-51…
916;0.007;26;1;17;2;29.930642;3.529412;0.008265_0.009599_0.009798_0.009990_0.009491_;222.725081_75.042988_15.660408_-4.078681_-1114.395605_-2655.206941_1.714046_75.042988_26.027151_5.833185_-1.387369_-401.595025_-874.557133_0.754946_15.660408_5.833185_1.762990_-0.182276_-53.021443_-136.066971_0.307173_-4.078681_-1.387369_-0.182276_0.145206_44.246882_65.874339_0.009526_-1114.395605_-401.595025_-53…
917;0.007;26;1;16;2;30.687763;3.75;0.007923_0.008239_0.008818_0.009103_0.008853_;219.541999_74.096018_16.666536_-4.254016_-1157.786615_-2482.856648_1.721431_74.096018_25.741733_6.179656_-1.458233_-421.259537_-822.881048_0.756232_16.666536_6.179656_1.941032_-0.212273_-63.080681_-141.984802_0.326835_-4.254016_-1.458233_-0.212273_0.166428_50.038065_66.258234_0.014366_-1157.786615_-421.259537_-63.080…
918;0.007;26;1;16;4;32.005689;3.75;0.008638_0.007919_0.008639_0.009871_0.007990_;260.882181_87.824450_20.556268_-4.074793_-1059.986754_-2830.807354_2.060021_87.824450_30.457049_7.558853_-1.393836_-393.363519_-931.926185_0.924770_20.556268_7.558853_2.327249_-0.231735_-65.164614_-172.215690_0.380580_-4.074793_-1.393836_-0.231735_0.126341_38.726545_59.716010_0.005802_-1059.986754_-393.363519_-65.164…
919;0.007;26;1;15;2;31.957982;4;0.007532_0.007974_0.007850_0.008711_0.008035_;229.020588_77.987359_17.096187_-4.257655_-1215.043868_-2748.129872_1.968061_77.987359_27.355103_6.407263_-1.480124_-447.777842_-918.969186_0.852162_17.096187_6.407263_1.978188_-0.201523_-64.270366_-152.625746_0.350656_-4.257655_-1.480124_-0.201523_0.172696_53.187561_72.257451_0.015327_-1215.043868_-447.777842_-64.270366…
920;0.007;26;1;15;4;32.361587;4;0.008053_0.007546_0.008216_0.009382_0.007769_;257.808696_86.808464_20.506911_-4.011103_-1049.278566_-2795.635077_2.070637_86.808464_30.119625_7.540262_-1.374972_-390.822067_-921.072165_0.927442_20.506911_7.540262_2.336149_-0.228965_-65.176414_-171.784024_0.384311_-4.011103_-1.374972_-0.228965_0.127562_39.250341_59.409409_0.007438_-1049.278566_-390.822067_-65.176414…
921;0.007;26;1;14;2;33.874315;4.285714;0.007062_0.007384_0.007373_0.008108_0.007438_;274.875167_95.531558_19.501153_-4.861502_-1481.834552_-3767.625134_2.522043_95.531558_34.125189_7.415958_-1.733613_-554.798744_-1287.940139_1.070256_19.501153_7.415958_2.124472_-0.221952_-76.067045_-201.335170_0.391242_-4.861502_-1.733613_-0.221952_0.190911_60.540439_93.512995_0.011002_-1481.834552_-554.798744_-7…
922;0.007;26;1;14;4;32.467716;4.285714;0.007292_0.007105_0.007744_0.009048_0.007409_;245.422454_82.536442_20.040872_-3.759484_-992.515363_-2651.962481_2.054827_82.536442_28.631412_7.359646_-1.293363_-373.183088_-873.639887_0.917523_20.040872_7.359646_2.324773_-0.218227_-63.873420_-167.584303_0.387594_-3.759484_-1.293363_-0.218227_0.126285_39.167310_56.997886_0.010623_-992.515363_-373.183088_-63.8…
923;0.007;26;1;13;2;35.866797;4.615385;0.006942_0.006802_0.006958_0.007544_0.006676_;275.218741_96.685027_21.317997_-4.906243_-1546.318191_-3648.557004_2.822901_96.685027_34.965164_8.172473_-1.794063_-594.294545_-1266.217235_1.189211_21.317997_8.172473_2.442899_-0.250440_-92.268628_-218.120343_0.446170_-4.906243_-1.794063_-0.250440_0.221023_69.943839_95.818112_0.015351_-1546.318191_-594.294545_-9…
924;0.007;26;1;13;4;33.044189;4.615385;0.006426_0.006785_0.007367_0.008461_0.006816_;247.974297_83.840121_20.087611_-3.652782_-996.253675_-2796.717243_2.176640_83.840121_29.234466_7.399941_-1.271479_-379.100639_-928.053812_0.962411_20.087611_7.399941_2.292269_-0.210012_-64.349188_-176.584465_0.395747_-3.652782_-1.271479_-0.210012_0.125414_39.594630_58.676674_0.012160_-996.253675_-379.100639_-64.3…
925;0.007;26;1;12;2;38.276809;5;0.006516_0.006388_0.006450_0.006280_0.006160_;211.295221_73.484389_19.646168_-3.597948_-1219.530351_-2513.079693_2.673218_73.484389_26.536006_7.520325_-1.365837_-492.847500_-873.497102_1.116590_19.646168_7.520325_2.624739_-0.220250_-98.425786_-186.179827_0.486069_-3.597948_-1.365837_-0.220250_0.240471_74.888574_75.355714_0.035544_-1219.530351_-492.847500_-98.425786…
926;0.007;26;1;12;4;33.764421;5;0.006041_0.006215_0.006801_0.007555_0.006425_;245.844908_83.485592_20.274162_-3.490444_-984.896531_-2837.478602_2.311634_83.485592_29.253604_7.485520_-1.232940_-381.319916_-948.398028_1.010079_20.274162_7.485520_2.320965_-0.204263_-66.334510_-184.303788_0.411994_-3.490444_-1.232940_-0.204263_0.128097_41.034969_59.255707_0.015529_-984.896531_-381.319916_-66.334510_4…
927;0.007;26;1;12;6;39.520441;5;0.006140_0.007410_0.006144_0.007880_0.006928_;586.325766_196.191798_33.581657_-9.060399_-2601.946666_-8268.790340_3.780061_196.191798_67.074875_12.161077_-3.064706_-921.608163_-2721.390869_1.603395_33.581657_12.161077_2.892831_-0.394526_-116.427786_-378.683848_0.503981_-9.060399_-3.064706_-0.394526_0.219690_70.129985_153.654021_-0.012508_-2601.946666_-921.608163_-1…
928;0.007;26;1;11;2;42.812922;5.454545;0.006054_0.005645_0.006135_0.006058_0.005792_;180.912338_62.489137_19.409158_-2.630692_-1064.730339_-2072.813836_2.762262_62.489137_22.621524_7.447187_-1.090801_-462.742554_-729.973358_1.131361_19.409158_7.447187_2.917858_-0.205339_-119.767919_-189.129803_0.537400_-2.630692_-1.090801_-0.205339_0.281654_86.086338_67.792029_0.055679_-1064.730339_-462.742554_-1…
929;0.007;26;1;11;4;35.406141;5.454545;0.005708_0.005656_0.006082_0.006689_0.004801_;279.386478_96.043708_22.682347_-4.053294_-1183.122119_-3349.314246_2.710793_96.043708_34.011281_8.443212_-1.454929_-459.904355_-1136.470638_1.166177_22.682347_8.443212_2.538691_-0.236286_-79.058248_-217.035710_0.455713_-4.053294_-1.454929_-0.236286_0.152119_48.826582_70.999673_0.016187_-1183.122119_-459.904355_-7…
930;0.007;26;1;11;6;40.108012;5.454545;0.005411_0.006871_0.005755_0.007464_0.006192_;611.952028_205.243068_34.366032_-9.620512_-2779.259165_-8682.901770_3.920197_205.243068_70.311391_12.486778_-3.259209_-983.268765_-2864.159871_1.658474_34.366032_12.486778_2.946833_-0.405557_-120.011022_-387.405199_0.516583_-9.620512_-3.259209_-0.405557_0.236719_75.553784_164.166263_-0.012195_-2779.259165_-983.26…
931;0.007;26;1;10;2;48.838453;6;0.005601_0.005188_0.005251_0.005542_0.005462_;212.594231_75.689663_25.143028_-2.642405_-1260.417010_-2379.226444_3.436293_75.689663_28.390385_10.007807_-1.242972_-590.504920_-873.918436_1.415492_25.143028_10.007807_4.118990_-0.263021_-176.564782_-249.209933_0.668560_-2.642405_-1.242972_-0.263021_0.401322_118.145563_81.689719_0.065044_-1260.417010_-590.504920_-176.5…
932;0.007;26;1;10;4;37.261954;6;0.005182_0.005416_0.005095_0.006286_0.003852_;290.566168_101.469671_23.836444_-3.920766_-1246.374902_-3843.820718_3.185255_101.469671_36.494339_8.959607_-1.462928_-500.915002_-1334.346325_1.345345_23.836444_8.959607_2.615641_-0.239252_-89.751053_-260.646672_0.497859_-3.920766_-1.462928_-0.239252_0.160973_52.857260_78.314026_0.018895_-1246.374902_-500.915002_-89.751…
933;0.007;26;1;10;6;41.428598;6;0.004884_0.006685_0.005313_0.006828_0.005682_;639.701665_215.166473_35.797165_-10.267808_-2996.683964_-9133.501273_4.102539_215.166473_73.899654_13.031667_-3.491907_-1062.135506_-3023.879964_1.728138_35.797165_13.031667_3.062348_-0.428064_-128.313616_-406.189613_0.537629_-10.267808_-3.491907_-0.428064_0.260975_83.523512_177.104174_-0.010441_-2996.683964_-1062.13550…
934;0.007;26;1;10;8;41.078635;6;0.004024_0.004128_0.006040_0.005198_0.005753_;367.446512_125.408010_35.099653_-5.938324_-1453.630948_-3336.314752_2.335176_125.408010_44.171564_12.948300_-2.096343_-569.607443_-1118.568426_1.131004_35.099653_12.948300_4.391490_-0.463159_-128.519345_-259.983192_0.550785_-5.938324_-2.096343_-0.463159_0.197748_58.741868_73.709883_0.024561_-1453.630948_-569.607443_-128…
935;0.007;26;1;9;2;61.870146;6.666667;0.005261_0.004894_0.004616_0.005238_0.005117_;183.355639_63.868087_25.285335_-0.290008_-946.479338_-1924.340912_3.115253_63.868087_23.989237_10.223901_-0.585274_-546.275265_-726.837189_1.234917_25.285335_10.223901_4.983457_-0.168079_-238.133870_-268.186840_0.626415_-0.290008_-0.585274_-0.168079_0.543109_147.843319_68.516902_0.084842_-946.479338_-546.275265_-2…
936;0.007;26;1;9;4;40.929398;6.666667;0.004622_0.004751_0.004691_0.005576_0.003365_;377.158330_134.697929_30.985114_-5.709408_-1887.704453_-5129.491641_4.263489_134.697929_49.412717_11.845553_-2.177362_-758.519176_-1827.252544_1.776430_30.985114_11.845553_3.367664_-0.362270_-138.592322_-355.905479_0.624118_-5.709408_-2.177362_-0.362270_0.243110_78.927296_113.690360_0.014832_-1887.704453_-758.5191…
937;0.007;26;1;9;6;42.764684;6.666667;0.004526_0.006132_0.004649_0.005757_0.005297_;656.282079_222.148988_37.809516_-10.727476_-3194.453720_-9400.678572_4.360791_222.148988_76.763253_13.795463_-3.686469_-1143.182894_-3139.049450_1.824709_37.809516_13.795463_3.254086_-0.461889_-143.220257_-435.780114_0.572394_-10.727476_-3.686469_-0.461889_0.288592_93.090150_187.842002_-0.006384_-3194.453720_-1143…
938;0.007;26;1;9;8;41.652248;6.666667;0.003423_0.003732_0.005627_0.004726_0.005537_;356.332319_121.529342_34.679930_-5.752991_-1422.996969_-3222.764693_2.330159_121.529342_42.812448_12.790962_-2.039065_-561.792404_-1081.138093_1.123694_34.679930_12.790962_4.409885_-0.455969_-129.334411_-256.225892_0.556961_-5.752991_-2.039065_-0.455969_0.201773_60.324902_72.639216_0.029640_-1422.996969_-561.79240…
939;0.007;26;1;8;2;80.47578;7.5;0.004617_0.004252_0.004338_0.004148_0.004473_;191.932455_67.313768_28.597108_2.856040_-558.142798_-1843.997047_1.724369_67.313768_26.284403_12.443004_0.203505_-539.461068_-742.291601_0.634272_28.597108_12.443004_6.873822_0.024978_-317.286986_-313.041714_0.254851_2.856040_0.203505_0.024978_0.899915_210.841787_66.811632_0.035258_-558.142798_-539.461068_-317.286986_21…
940;0.007;26;1;8;4;45.488623;7.5;0.004073_0.004346_0.003986_0.004472_0.002927_;300.224460_109.080823_31.833076_-3.214802_-1393.854422_-3635.793363_4.873913_109.080823_41.102727_12.431294_-1.420806_-634.332877_-1341.226169_2.006983_31.833076_12.431294_4.180794_-0.315228_-166.374749_-347.240574_0.778991_-3.214802_-1.420806_-0.315228_0.247251_80.430828_77.890769_0.037184_-1393.854422_-634.332877_-16…
941;0.007;26;1;8;6;44.876686;7.5;0.004169_0.004790_0.003690_0.004934_0.004683_;656.584196_224.483740_42.248106_-10.818507_-3332.902351_-9342.066052_4.888570_224.483740_78.376828_15.418306_-3.807299_-1224.360848_-3168.566719_2.013201_42.248106_15.418306_3.755765_-0.544520_-179.945356_-503.706777_0.647437_-10.818507_-3.807299_-0.544520_0.325460_106.526567_193.966756_-0.000708_-3332.902351_-1224.360…
942;0.007;26;1;8;8;42.954415;7.5;0.002887_0.003511_0.005220_0.004103_0.004990_;353.604920_120.885120_35.626324_-5.801738_-1453.557389_-3150.926417_2.425180_120.885120_42.718534_13.165760_-2.075696_-580.034530_-1062.314839_1.154325_35.626324_13.165760_4.656434_-0.476937_-138.764913_-261.020131_0.585282_-5.801738_-2.075696_-0.476937_0.221338_66.247030_74.242232_0.037896_-1453.557389_-580.034530_-13…
943;0.007;26;1;8;10;44.81728;7.5;0.003502_0.003269_0.004645_0.004635_0.003076_;568.931746_200.339422_47.437124_-9.433462_-2413.302330_-6175.262292_3.211306_200.339422_72.417409_17.821072_-3.454824_-958.637850_-2155.354209_1.568995_47.437124_17.821072_5.066512_-0.678184_-192.231607_-443.330664_0.687442_-9.433462_-3.454824_-0.678184_0.282689_83.946891_128.017680_0.029406_-2413.302330_-958.637850_-1…
944;0.007;26;1;7;2;127.654278;8.571429;0.004342_0.003748_0.004023_0.003504_0.003397_;234.202745_76.799765_37.855777_12.012291_175.687899_-1791.105957_-6.395725_76.799765_29.477894_17.278458_2.787261_-609.137837_-776.757866_-3.001818_37.855777_17.278458_12.177198_0.917086_-671.360084_-470.281911_-2.448761_12.012291_2.787261_0.917086_1.954697_355.255172_38.013215_-0.689231_175.687899_-609.137837_-6…
945;0.007;26;1;7;4;53.765415;8.571429;0.003631_0.003353_0.003383_0.003824_0.002307_;489.097754_187.100680_55.162407_-6.526448_-2902.219008_-6388.584162_7.692944_187.100680_73.976500_22.507293_-3.020614_-1335.426897_-2498.680205_3.208834_55.162407_22.507293_7.484926_-0.760841_-376.276164_-680.205736_1.172403_-6.526448_-3.020614_-0.760841_0.499418_158.307188_154.245439_0.008101_-2902.219008_-1335.4…
946;0.007;26;1;7;6;51.125232;8.571429;0.003755_0.004088_0.003088_0.004300_0.004072_;822.704854_288.379235_53.561061_-14.856632_-4811.235597_-11999.166473_6.541355_288.379235_103.041189_19.932035_-5.377373_-1797.060498_-4186.218179_2.656932_53.561061_19.932035_4.748384_-0.770433_-269.446202_-667.148914_0.813348_-14.856632_-5.377373_-0.770433_0.487312_160.120109_271.486820_-0.009088_-4811.235597_-1…
947;0.007;26;1;7;8;45.414024;8.571429;0.002760_0.002720_0.004558_0.003296_0.004101_;369.915816_127.694124_39.174404_-6.246255_-1616.990557_-3250.487556_2.815357_127.694124_45.587360_14.588550_-2.285052_-657.101930_-1112.107653_1.298921_39.174404_14.588550_5.302885_-0.548998_-167.147435_-287.847142_0.663668_-6.246255_-2.285052_-0.548998_0.268936_80.534580_81.682505_0.049936_-1616.990557_-657.10193…
948;0.007;26;1;7;10;45.380009;8.571429;0.002802_0.002792_0.004156_0.004337_0.002766_;539.520624_190.450638_47.354199_-9.077670_-2345.269562_-5653.993851_3.145671_190.450638_69.117330_17.842734_-3.359796_-945.405984_-1981.592155_1.533668_47.354199_17.842734_5.277400_-0.689693_-199.988524_-428.157795_0.701018_-9.077670_-3.359796_-0.689693_0.296776_88.655789_122.372921_0.041559_-2345.269562_-945.405…
949;0.007;26;1;7;12;47.275436;8.571429;0.002730_0.004203_0.003768_0.003868_0.003100_;369.052668_129.121402_39.249627_-6.705695_-1764.493505_-3296.944248_2.065713_129.121402_46.926157_14.869517_-2.507930_-742.770930_-1146.116396_1.134752_39.249627_14.869517_5.352204_-0.613720_-195.859747_-298.901570_0.711215_-6.705695_-2.507930_-0.613720_0.279578_84.397908_83.007949_0.090602_-1764.493505_-742.7709…
950;0.007;26;1;6;2;248.256952;10;0.003948_0.003106_0.003606_0.003001_0.003224_;227.342164_65.827561_33.968338_32.600945_2543.618315_-928.140225_-65.851732_65.827561_24.773929_19.014491_10.042690_-247.666765_-533.029389_-30.870696_33.968338_19.014491_20.939981_5.896143_-1228.919802_-561.720309_-30.890591_32.600945_10.042690_5.896143_6.102782_439.895674_-90.392459_-14.427843_2543.618315_-247.666765…
951;0.007;26;1;6;4;75.594709;10;0.003412_0.003030_0.002767_0.003401_0.001952_;673.921867_275.283816_94.422143_-8.011648_-4887.126379_-8739.657696_9.326504_275.283816_116.833028_41.345929_-4.541556_-2466.074369_-3718.602458_4.021605_94.422143_41.345929_15.541070_-1.555261_-886.263034_-1240.175548_1.525418_-8.011648_-4.541556_-1.555261_0.974964_296.824779_223.252829_-0.028811_-4887.126379_-2466.074…
952;0.007;26;1;6;6;60.346617;10;0.003070_0.003707_0.002739_0.003149_0.003386_;549.768151_198.920753_53.878321_-7.350408_-3105.223791_-7185.771757_7.736157_198.920753_74.245941_20.699586_-3.113284_-1342.806204_-2652.976413_3.100320_53.878321_20.699586_6.325837_-0.716462_-341.518578_-662.958362_1.093124_-7.350408_-3.113284_-0.716462_0.431707_147.831074_157.143321_0.021343_-3105.223791_-1342.806204_…
953;0.007;26;1;6;8;49.78434;10;0.002262_0.002469_0.003611_0.002809_0.003176_;379.467150_133.474841_41.089145_-5.941609_-1822.092221_-3546.862639_3.732479_133.474841_48.667560_15.579438_-2.308992_-774.649001_-1249.676251_1.635236_41.089145_15.579438_5.600793_-0.560057_-206.905993_-331.402904_0.784733_-5.941609_-2.308992_-0.560057_0.312759_98.473386_89.518658_0.067153_-1822.092221_-774.649001_-206.…
954;0.007;26;1;6;10;47.429779;10;0.002443_0.002262_0.003477_0.003410_0.002350_;606.718910_216.297803_52.225297_-10.396373_-2824.069914_-6781.005555_3.785780_216.297803_79.189119_19.791691_-3.917763_-1146.831900_-2411.663288_1.775655_52.225297_19.791691_5.653937_-0.779250_-236.799088_-511.773977_0.776481_-10.396373_-3.917763_-0.779250_0.362216_110.017754_150.645198_0.053074_-2824.069914_-1146.8319…
955;0.007;26;1;6;12;47.359365;10;0.001923_0.003690_0.003286_0.003483_0.002652_;331.802241_115.624309_37.045704_-6.023252_-1658.599163_-2956.874038_2.017426_115.624309_42.023622_14.029047_-2.293531_-715.338801_-1029.385301_1.082631_37.045704_14.029047_5.288179_-0.584132_-200.390723_-283.245381_0.713018_-6.023252_-2.293531_-0.584132_0.293547_90.240819_79.142152_0.113555_-1658.599163_-715.338801_-20…
956;0.007;26;1;6;14;50.458545;10;0.002528_0.003829_0.002475_0.003745_0.002671_;1059.698649_379.533863_74.142355_-17.806676_-4906.539121_-13632.607965_9.127821_379.533863_138.850253_28.276707_-6.524763_-1899.271500_-4838.654087_4.016752_74.142355_28.276707_7.177740_-0.939082_-275.139245_-808.083846_1.520332_-17.806676_-6.524763_-0.939082_0.511403_156.885196_276.920037_0.042926_-4906.539121_-1899.2…
957;0.007;26;1;6;16;57.887191;10;0.002623_0.002642_0.002772_0.003512_0.002086_;572.785701_205.314425_68.429683_-9.367453_-2730.305806_-4790.607557_8.644013_205.314425_75.806301_25.855443_-3.616950_-1161.300594_-1720.555071_3.609133_68.429683_25.855443_9.871322_-0.850134_-287.073662_-495.725091_1.901128_-9.367453_-3.616950_-0.850134_0.443241_145.020515_118.701867_0.131399_-2730.305806_-1161.300594…
958;0.007;26;1;5;2;31323212.99;12;0.003215_0.002414_0.002717_0.002775_0.002459_;503.576459_181.331926_146.837385_134.707930_3837.792662_-2249.819709_-679.830892_181.331926_90.704882_110.222105_62.855131_-2600.047564_-1785.129285_-437.187547_146.837385_110.222105_177.610735_72.297627_-8034.588131_-2876.795435_-652.333642_134.707930_62.855131_72.297627_48.442804_-835.380460_-1007.096542_-315.325114…
959;0.007;26;1;5;4;159.65162;12;0.003123_0.002611_0.002154_0.002886_0.001563_;1074.132304_464.382664_215.387669_-0.881498_-9955.413650_-12103.194221_-12.011745_464.382664_213.171906_103.549960_-4.489097_-5837.059145_-5691.040587_-6.092497_215.387669_103.549960_52.725155_-3.187082_-3187.068350_-2743.521450_-3.546142_-0.881498_-4.489097_-3.187082_2.506002_701.420370_270.073233_-0.120716_-9955.41365…
960;0.007;26;1;5;6;94.585786;12;0.002596_0.003183_0.002101_0.002655_0.003043_;501.670195_188.948680_70.938282_-4.828190_-3527.734523_-5285.669549_8.434670_188.948680_75.371839_29.550171_-2.995685_-1830.806603_-2119.458160_3.471465_70.938282_29.550171_12.416546_-1.144787_-746.220860_-772.182532_1.524308_-4.828190_-2.995685_-1.144787_0.875605_280.936952_151.870922_0.060536_-3527.734523_-1830.806603…
961;0.007;26;1;5;8;63.139021;12;0.002159_0.001675_0.003056_0.002229_0.002279_;501.393673_186.106483_60.820039_-8.279421_-3040.765563_-4873.329135_6.503012_186.106483_71.689716_24.224276_-3.586706_-1373.097227_-1842.670707_2.755151_60.820039_24.224276_8.945509_-1.002684_-423.911264_-545.776697_1.238249_-8.279421_-3.586706_-1.002684_0.566401_178.776075_136.748702_0.080998_-3040.765563_-1373.097227_…
962;0.007;26;1;5;10;53.092363;12;0.001984_0.001995_0.002491_0.003005_0.001520_;866.118071_317.014050_68.519981_-16.494345_-4903.969457_-11477.990069_5.875576_317.014050_118.656864_26.435126_-6.389822_-1988.403910_-4216.478347_2.597982_68.519981_26.435126_6.793981_-1.139216_-371.370951_-816.830666_0.997978_-16.494345_-6.389822_-1.139216_0.614834_189.530499_276.159824_0.063627_-4903.969457_-1988.40…
963;0.007;26;1;5;12;51.399591;12;0.001769_0.002897_0.002499_0.002760_0.001861_;340.226654_120.304367_40.955597_-6.541874_-1908.696510_-3017.853171_2.505266_120.304367_44.526851_15.757222_-2.615406_-853.730934_-1077.829449_1.236472_40.955597_15.757222_6.231137_-0.709396_-258.726220_-318.844755_0.830531_-6.541874_-2.615406_-0.709396_0.403482_123.666805_92.354928_0.165491_-1908.696510_-853.730934_-2…
964;0.007;26;1;5;14;54.281206;12;0.001973_0.003655_0.002065_0.003179_0.002161_;1201.147946_433.841293_82.416450_-21.135997_-5858.105663_-15651.678986_10.286844_433.841293_159.957382_31.689291_-7.812771_-2273.311181_-5604.310800_4.491721_82.416450_31.689291_7.969213_-1.051148_-307.942587_-899.062633_1.704188_-21.135997_-7.812771_-1.051148_0.651022_198.428853_337.091207_0.072081_-5858.105663_-2273.…
965;0.007;26;1;5;16;59.689817;12;0.002029_0.002297_0.002350_0.003021_0.001823_;535.027364_191.510311_66.556512_-8.597920_-2609.464181_-4430.090139_8.630707_191.510311_70.774054_25.120416_-3.393391_-1136.889230_-1597.610723_3.542377_66.556512_25.120416_9.952980_-0.794745_-287.517043_-477.113002_1.948128_-8.597920_-3.393391_-0.794745_0.479968_158.659060_116.772861_0.179048_-2609.464181_-1136.889230…
966;0.007;26;1;5;18;67.115107;12;0.002523_0.001499_0.003191_0.002288_0.002174_;963.155270_359.883296_143.551102_-17.477401_-3862.657045_-6504.705875_17.806975_359.883296_137.644191_55.799431_-6.916401_-1690.583855_-2416.885802_7.208490_143.551102_55.799431_24.742018_-1.971612_-443.491876_-821.550362_3.961695_-17.477401_-6.916401_-1.971612_0.872703_255.763709_186.580185_0.127653_-3862.657045_-1690…
967;0.007;26;1;5;20;72.360637;12;0.002234_0.002620_0.001698_0.002085_0.003179_;240.366549_81.177407_52.390801_-1.692514_-741.691686_-1610.615374_5.053382_81.177407_29.491404_19.065613_-1.238917_-596.579412_-603.913294_1.921761_52.390801_19.065613_13.180359_-0.304963_-240.898413_-319.979510_1.688750_-1.692514_-1.238917_-0.304963_0.644884_224.535572_80.310826_0.264688_-741.691686_-596.579412_-240.8…
968;0.007;26;1;4;2;3285024.502;15;0.002821_0.001639_0.002436_0.002476_0.002069_;2892720.397890_1876373.722442_2224026.676837_4916995.002371_-67821705.035777_-18881252.412639_-19974053.707556_1876373.722439_1218256.777614_1444773.182319_3193751.784398_-44154298.921438_-12271463.058113_-12974414.603128_2224026.676832_1444773.182318_1713993.057808_3788576.801664_-52448859.551865_-14561852.176773_-15…
969;0.007;26;1;4;4;1633198129;15;0.002777_0.001995_0.001761_0.002255_0.001383_;16135.234042_7976.685264_8915.544069_5842.612320_-185577.452138_-122496.278423_-34431.964974_7976.685264_3968.407930_4454.424991_2905.894122_-95172.297111_-61262.872133_-17177.377812_8915.544069_4454.424991_5016.551492_3261.182232_-109095.554003_-69032.352525_-19322.965379_5842.612320_2905.894122_3261.182232_2128.88941…
970;0.007;26;1;4;6;246.885319;15;0.001956_0.002549_0.001795_0.001864_0.001972_;651.108783_243.143916_148.974530_24.901920_-4674.763080_-5451.473845_-14.917083_243.143916_101.020511_67.299147_6.947669_-3317.166601_-2398.010601_-6.927779_148.974530_67.299147_48.001604_3.170292_-2834.132603_-1639.594228_-5.366067_24.901920_6.947669_3.170292_2.651898_358.108989_-52.178962_-0.926243_-4674.763080_-3317…
971;0.007;26;1;4;8;107.424476;15;0.001678_0.001241_0.002253_0.001467_0.002075_;1847.915668_775.514952_219.181859_-48.071116_-18081.007838_-26713.652162_18.368415_775.514952_332.460485_95.666533_-22.310567_-8340.704147_-11458.891460_7.999963_219.181859_95.666533_29.132076_-5.989155_-2331.441073_-3140.607386_2.652536_-48.071116_-22.310567_-5.989155_2.817819_891.860026_906.723833_-0.195317_-18081.00…
972;0.007;26;1;4;10;69.781749;15;0.001795_0.001609_0.001932_0.002001_0.001041_;1067.438354_416.517482_112.021460_-23.659756_-8443.040370_-14505.506827_10.554587_416.517482_167.103474_45.881969_-10.427717_-3781.202961_-5805.212321_4.457685_112.021460_45.881969_13.638085_-2.494618_-964.403560_-1475.854356_1.717362_-23.659756_-10.427717_-2.494618_1.382067_439.802771_447.911131_0.114877_-8443.040370_…
973;0.007;26;1;4;12;65.588699;15;0.001239_0.002357_0.002056_0.002032_0.001515_;475.536897_178.922565_55.840580_-8.498796_-3313.149810_-4950.006336_5.777867_178.922565_70.160365_22.446471_-3.883951_-1559.541878_-1927.771457_2.438045_55.840580_22.446471_7.933915_-0.939854_-431.123459_-543.560323_1.302619_-8.498796_-3.883951_-0.939854_0.695891_225.552708_155.669556_0.274160_-3313.149810_-1559.541878…
974;0.007;26;1;4;14;61.536365;15;0.001654_0.002274_0.001182_0.002238_0.001545_;1696.802448_630.300664_122.789658_-34.225422_-9699.071963_-22590.322861_15.064416_630.300664_238.618554_48.116843_-13.122316_-3857.194852_-8354.461449_6.407886_122.789658_48.116843_12.259234_-1.722643_-518.834108_-1368.831336_2.504559_-34.225422_-13.122316_-1.722643_1.304868_392.295954_578.426176_0.193899_-9699.071963_…
975;0.007;26;1;4;16;64.141489;15;0.001626_0.001723_0.001783_0.001882_0.001277_;530.638798_190.551243_69.562293_-7.224303_-2663.647597_-4459.370260_10.733273_190.551243_70.873384_26.179354_-3.151804_-1245.096748_-1648.375998_4.121903_69.562293_26.179354_10.717276_-0.649580_-309.142195_-514.174207_2.311762_-7.224303_-3.151804_-0.649580_0.640797_219.138275_129.640971_0.334093_-2663.647597_-1245.0967…
976;0.007;26;1;4;18;73.86412;15;0.001911_0.001310_0.002785_0.001609_0.001620_;1068.031726_406.299982_178.770849_-20.251948_-4264.934666_-6704.113646_21.470506_406.299982_158.318558_70.553577_-8.327739_-1957.556977_-2553.461700_8.628779_178.770849_70.553577_34.158020_-2.478550_-532.235321_-946.136544_5.201959_-20.251948_-8.327739_-2.478550_1.306435_370.253609_227.689341_0.300256_-4264.934666_-1957…
977;0.007;26;1;4;20;74.276813;15;0.001564_0.002072_0.001233_0.001628_0.002341_;362.839427_126.349103_73.117311_-2.936496_-912.699040_-2283.952210_7.321083_126.349103_46.424757_26.770599_-1.854723_-716.710070_-868.058984_2.721314_73.117311_26.770599_16.587319_-0.388519_-197.827183_-405.346851_2.121270_-2.936496_-1.854723_-0.388519_0.801713_278.218619_104.827487_0.304004_-912.699040_-716.710070_-19…
978;0.007;26;1;4;22;85.583744;15;0.001281_0.001744_0.001686_0.002572_0.000950_;3871.850834_1369.011635_286.695812_-50.661666_-8994.400161_-43666.350449_14.884142_1369.011635_487.553291_103.207665_-18.183556_-3378.243883_-15417.567189_5.975843_286.695812_103.207665_27.968645_-1.909216_178.251465_-2561.778310_1.811125_-50.661666_-18.183556_-1.909216_1.436169_468.268121_802.234220_-0.071395_-8994.40…
979;0.007;26;1;4;24;88.278613;15;0.001861_0.001412_0.001493_0.001857_0.002349_;1162.367938_399.510958_172.129747_-19.915024_-2573.967888_-7000.394986_-4.136176_399.510958_140.867823_59.582658_-8.241628_-1588.109042_-2575.552144_-0.492471_172.129747_59.582658_28.681433_-1.796460_77.878010_-817.032824_-0.630526_-19.915024_-8.241628_-1.796460_1.557972_564.412691_293.906080_-0.241869_-2573.967888_-15…
980;0.007;26;1;4;26;90.51434;15;0.001686_0.001599_0.001451_0.001902_0.001301_;620.625068_210.816320_125.170410_-13.828952_-1654.776012_-3480.564774_-10.228890_210.816320_76.320076_43.522538_-7.051114_-1657.705172_-1438.577720_-1.403613_125.170410_43.522538_28.145466_-2.046054_-116.160234_-563.678276_-2.328017_-13.828952_-7.051114_-2.046054_2.237262_817.264791_304.584000_-0.972279_-1654.776012_-16…
981;0.007;26;1;4;28;88.518404;15;0.001532_0.001188_0.002051_0.001563_0.001276_;441.327351_140.063116_90.157070_-8.544222_-694.187328_-2435.962792_-17.248293_140.063116_50.301223_29.712906_-5.917367_-1791.392391_-1176.370303_-0.706610_90.157070_29.712906_20.803574_-1.340281_-64.110562_-415.611665_-3.871973_-8.544222_-5.917367_-1.340281_2.604924_1073.238647_351.005890_-2.575340_-694.187328_-1791.39…
982;0.007;26;1;3;2;793287550.1;20;0.001933_0.001190_0.001763_0.001715_0.001805_;89844370.492078_48558574.493659_28192261.264046_77856931.649069_251019406.406149_-210096215.597103_-1056218226.337185_48558574.496881_26409757.063446_15424238.011073_42291263.533468_88398476.098150_-123147697.961633_-573276110.218650_28192261.267461_15424238.011908_9058933.038264_24675642.684977_25702323.289432_-76677…
983;0.007;26;1;3;4;13355881527;20;0.002277_0.001407_0.001523_0.001572_0.000966_;1778334243.439149_3955564968.835385_17897780076.151211_1081437532.432333_-30832035907.986938_-2618352330.873337_-1297846583.775558_3955564951.599060_8858093625.568583_40243184587.896812_2453878361.237230_-68589396492.909599_-5545133934.914373_-2931193131.360539_17897779951.134068_40243184483.292496_183270354221.621800…
984;0.007;26;1;3;6;8144185657;20;0.001639_0.001698_0.001484_0.001377_0.001718_;1929257.015252_1005314.787890_857212.014242_457714.345406_19919073.909895_-4947489.035160_-1747113.484825_1005314.787890_524188.008817_447066.122289_238336.888872_10337644.584164_-2593310.894469_-910635.607239_857212.014241_447066.122289_381345.193671_203197.445782_8804593.069329_-2214543.964002_-776640.278273_457714.3…
985;0.007;26;1;3;8;443928839;20;0.001394_0.000890_0.001442_0.001162_0.001786_;13783.301639_4886.482743_2982.304504_2417.895004_169169.021921_-36585.157385_-8870.555741_4886.482743_1775.356457_1103.768598_852.256951_53539.834224_-14905.358554_-3210.111949_2982.304504_1103.768598_697.427939_519.068491_29829.493861_-9923.102477_-1997.319576_2417.895004_852.256951_519.068491_427.907897_30876.309175_-…
986;0.007;26;1;3;10;138288958.4;20;0.001488_0.001166_0.001272_0.001663_0.000598_;815983.792162_522695.615971_119353.639223_-11936.494130_-1596505.811014_-3650519.952539_5773.364408_522695.615972_336485.219564_78661.529188_-7118.140860_-923215.874288_-2259165.953092_3817.302321_119353.639224_78661.529188_20656.639051_-910.475963_-74576.762886_-416140.613562_1023.996834_-11936.494130_-7118.140860_-…
[truncated: 11,897 more rows]
