# Supplementary material for: Model-Based Design of Long-Distance Tracer Transport Experiments in Plants
Source: Front Plant Sci. 2018 Jun 7;9:773. doi: 10.3389/fpls.2018.00773 (PMC6001040; doi:10.3389/fpls.2018.00773)
Supplement: Supplementary Material S4 — Results of additional case study based on oak stem transport properties. [file Data_Sheet_4.ZIP]

Archive with 5 entries (5 files):
- Supplementary Figure S4.1.pdf
- Supplementary Figure S4.2.pdf
- Supplementary Figure S4.3.pdf
- Supplementary Figure S4.5.pdf
- Supplementary Table S4.4.pdf
